# Supplementary material for: Light Intensity Regulates Low-Temperature Adaptability of Tea Plant through ROS Stress and Developmental Programs
Source: Int J Mol Sci. 2023 Jun 7;24(12):9852. doi: 10.3390/ijms24129852 (PMC10297983; doi:10.3390/ijms24129852)
Supplement: Supplementary file 1 [file ijms-24-09852-s001.zip]

Archive with 1 entries (1 files):
- ijms-2421563-supplementary.xlsx
