# Supplementary material for: Light Intensity Regulates Low-Temperature Adaptability of Tea Plant through ROS Stress and Developmental Programs
Source: Int J Mol Sci. 2023 Jun 7;24(12):9852. doi: 10.3390/ijms24129852 (PMC10297983; doi:10.3390/ijms24129852)
Supplement: Supplementary file 1 [file ijms-24-09852-s001.zip › ijms-2421563-supplementary.xlsx]

## Sheet: Supplementary Table S1
Supplementary Table S1. KEGG pathway annotation for WT vs MT DEGs.
Map ID	Map Title	GeneRatio	BgRatio	P-Value	Padj	Gene ID	Count	Up	Up Gene ID	Down	Down Gene ID
map00941	Flavonoid biosynthesis	28/965	86/9145	2.51223e-08	3.09004e-06	CSS0016177/CSS0033195/CSS0000672/CSS0005927/CSS0007714/CSS0030597/CSS0041663/CSS0004474/CSS0010687/CSS0002737/CSS0019002/CSS0004436/CSS0001763/CSS0046529/CSS0045924/CSS0041921/CSS0025990/CSS0030176/CSS0033075/CSS0045486/CSS0029882/CSS0040835/CSS0036011/CSS0041417/CSS0014132/CSS0007745/novel.6961/CSS0033346	28	6	CSS0004436/CSS0001763/CSS0045486/CSS0029882/CSS0036011/novel.6961	22	CSS0016177/CSS0033195/CSS0000672/CSS0005927/CSS0007714/CSS0030597/CSS0041663/CSS0004474/CSS0010687/CSS0002737/CSS0019002/CSS0046529/CSS0045924/CSS0041921/CSS0025990/CSS0030176/CSS0033075/CSS0040835/CSS0041417/CSS0014132/CSS0007745/CSS0033346
map00195	Photosynthesis	26/965	84/9145	2.47557e-07	1.52248e-05	CSS0043679/CSS0039743/CSS0029272/CSS0040087/CSS0001445/CSS0013440/CSS0004563/CSS0028708/CSS0003148/CSS0042422/CSS0013949/CSS0045947/CSS0010160/CSS0021906/CSS0016237/CSS0035808/CSS0012566/CSS0045447/CSS0018496/CSS0050033/CSS0030453/CSS0026029/novel.1400/CSS0007721/CSS0024668/CSS0048851	26	6	CSS0042422/CSS0016237/CSS0018496/CSS0026029/CSS0024668/CSS0048851	20	CSS0043679/CSS0039743/CSS0029272/CSS0040087/CSS0001445/CSS0013440/CSS0004563/CSS0028708/CSS0003148/CSS0013949/CSS0045947/CSS0010160/CSS0021906/CSS0035808/CSS0012566/CSS0045447/CSS0050033/CSS0030453/novel.1400/CSS0007721
map00350	Tyrosine metabolism	18/965	75/9145	0.000627512	0.0235861	CSS0042622/novel.10765/CSS0008065/CSS0007230/CSS0046549/novel.1384/CSS0002580/CSS0028583/CSS0016513/CSS0017475/CSS0037406/CSS0013514/CSS0000344/novel.7635/CSS0003079/CSS0046483/novel.8926/CSS0011637	18	9	CSS0042622/novel.10765/CSS0007230/novel.1384/CSS0016513/CSS0037406/novel.7635/CSS0003079/novel.8926	9	CSS0008065/CSS0046549/CSS0002580/CSS0028583/CSS0017475/CSS0013514/CSS0000344/CSS0046483/CSS0011637
map00010	Glycolysis/Gluconeogenesis	42/965	242/9145	0.000767027	0.0235861	CSS0013368/CSS0030330/CSS0049086/CSS0028383/CSS0007205/CSS0009162/CSS0042673/CSS0043619/CSS0001105/CSS0042052/CSS0035797/CSS0014335/CSS0046549/CSS0004354/CSS0045082/CSS0008899/CSS0046841/CSS0050331/CSS0033452/CSS0030378/CSS0028583/CSS0039585/CSS0033979/CSS0017475/novel.5830/CSS0007504/CSS0027832/novel.10367/CSS0007620/CSS0013514/CSS0037096/novel.427/CSS0049869/CSS0003337/CSS0032800/CSS0012519/CSS…	42	14	CSS0013368/CSS0049086/CSS0009162/CSS0042673/CSS0004354/CSS0008899/CSS0030378/novel.5830/novel.427/CSS0003337/CSS0012340/novel.7635/CSS0014962/novel.3404	28	CSS0030330/CSS0028383/CSS0007205/CSS0043619/CSS0001105/CSS0042052/CSS0035797/CSS0014335/CSS0046549/CSS0045082/CSS0046841/CSS0050331/CSS0033452/CSS0028583/CSS0039585/CSS0033979/CSS0017475/CSS0007504/CSS0027832/novel.10367/CSS0007620/CSS0013514/CSS0037096/CSS0049869/CSS0032800/CSS0012519/CSS0000344/CSS0046483
map04712	Circadian rhythm - plant	15/965	63/9145	0.00189067	0.0465106	CSS0007714/CSS0032055/CSS0030597/CSS0004474/CSS0025745/CSS0032669/CSS0039199/CSS0017891/CSS0021366/CSS0025990/CSS0027901/CSS0030311/CSS0017104/CSS0048476/CSS0023419	15	4	CSS0039199/CSS0017891/CSS0030311/CSS0017104	11	CSS0007714/CSS0032055/CSS0030597/CSS0004474/CSS0025745/CSS0032669/CSS0021366/CSS0025990/CSS0027901/CSS0048476/CSS0023419
map00903	Limonene and pinene degradation	6/965	15/9145	0.00293901	0.0602498	CSS0049086/CSS0009162/CSS0008899/novel.10367/CSS0003337/novel.3404	6	5	CSS0049086/CSS0009162/CSS0008899/CSS0003337/novel.3404	1	novel.10367
map00999	Biosynthesis of various plant secondary metabolites	20/965	100/9145	0.00350762	0.0616339	CSS0025629/CSS0048019/CSS0048824/CSS0029120/CSS0019592/novel.6746/CSS0015129/CSS0010286/CSS0042659/CSS0030581/novel.2199/CSS0041702/CSS0016696/CSS0001408/novel.7088/CSS0036391/CSS0026787/CSS0017477/CSS0039096/CSS0006729	20	7	CSS0025629/novel.6746/CSS0015129/CSS0030581/novel.7088/CSS0026787/CSS0017477	13	CSS0048019/CSS0048824/CSS0029120/CSS0019592/CSS0010286/CSS0042659/novel.2199/CSS0041702/CSS0016696/CSS0001408/CSS0036391/CSS0039096/CSS0006729
map00592	alpha-Linolenic acid metabolism	17/965	82/9145	0.00467109	0.0659618	CSS0046078/CSS0043714/CSS0006280/CSS0009750/CSS0013969/CSS0032783/CSS0006857/CSS0009039/CSS0028583/CSS0017475/CSS0029254/CSS0013514/CSS0039722/CSS0007924/CSS0046483/novel.5881/CSS0032028	17	7	CSS0046078/CSS0043714/CSS0006280/CSS0009750/CSS0032783/CSS0009039/CSS0007924	10	CSS0013969/CSS0006857/CSS0028583/CSS0017475/CSS0029254/CSS0013514/CSS0039722/CSS0046483/novel.5881/CSS0032028
map00130	Ubiquinone and other terpenoid-quinone biosynthesis	18/965	89/9145	0.00482648	0.0659618	CSS0042622/CSS0002737/novel.10765/CSS0029922/novel.1384/CSS0003013/CSS0008902/novel.9460/novel.6315/CSS0037406/CSS0019067/novel.10159/CSS0032355/CSS0035112/CSS0039039/CSS0042996/novel.2697/CSS0022333	18	7	CSS0042622/novel.10765/novel.1384/CSS0008902/novel.9460/CSS0037406/novel.10159	11	CSS0002737/CSS0029922/CSS0003013/novel.6315/CSS0019067/CSS0032355/CSS0035112/CSS0039039/CSS0042996/novel.2697/CSS0022333
map00480	Glutathione metabolism	34/965	207/9145	0.00576529	0.0709131	CSS0025664/CSS0028669/CSS0000662/CSS0005873/CSS0007930/CSS0034174/CSS0004758/CSS0019820/CSS0047123/CSS0007762/CSS0024554/CSS0008199/CSS0039019/CSS0009518/CSS0007183/CSS0012631/CSS0022141/CSS0026408/CSS0012013/CSS0013237/novel.4798/CSS0034677/CSS0049505/CSS0019817/CSS0004056/CSS0044678/novel.7975/CSS0049424/CSS0046036/CSS0040211/CSS0030908/CSS0018682/CSS0035889/CSS0010310	34	7	CSS0019820/CSS0047123/CSS0007183/novel.4798/CSS0019817/novel.7975/CSS0030908	27	CSS0025664/CSS0028669/CSS0000662/CSS0005873/CSS0007930/CSS0034174/CSS0004758/CSS0007762/CSS0024554/CSS0008199/CSS0039019/CSS0009518/CSS0012631/CSS0022141/CSS0026408/CSS0012013/CSS0013237/CSS0034677/CSS0049505/CSS0004056/CSS0044678/CSS0049424/CSS0046036/CSS0040211/CSS0018682/CSS0035889/CSS0010310
map00500	Starch and sucrose metabolism	41/965	265/9145	0.00755093	0.0794542	CSS0004941/CSS0008836/CSS0025629/CSS0000728/CSS0035419/CSS0042413/CSS0040001/CSS0017242/CSS0009951/CSS0012987/CSS0046135/CSS0026865/CSS0006690/CSS0004192/CSS0011901/CSS0045426/CSS0014335/CSS0028296/CSS0019592/CSS0029128/CSS0043460/CSS0045703/CSS0047759/CSS0030378/CSS0041702/CSS0005078/novel.6691/CSS0016696/CSS0028389/novel.8808/CSS0048575/CSS0029883/CSS0011170/CSS0012340/CSS0030472/CSS0050226/CSS…	41	12	CSS0025629/CSS0017242/CSS0009951/CSS0006690/CSS0011901/CSS0030378/novel.6691/CSS0028389/CSS0029883/CSS0012340/CSS0026787/CSS0017477	29	CSS0004941/CSS0008836/CSS0000728/CSS0035419/CSS0042413/CSS0040001/CSS0012987/CSS0046135/CSS0026865/CSS0004192/CSS0045426/CSS0014335/CSS0028296/CSS0019592/CSS0029128/CSS0043460/CSS0045703/CSS0047759/CSS0041702/CSS0005078/CSS0016696/novel.8808/CSS0048575/CSS0011170/CSS0030472/CSS0050226/CSS0002794/CSS0027311/CSS0021198
map00053	Ascorbate and aldarate metabolism	18/965	93/9145	0.00775163	0.0794542	CSS0049086/CSS0007930/CSS0027783/CSS0034174/CSS0009162/CSS0024554/CSS0032248/CSS0002336/CSS0008899/CSS0030076/CSS0012851/CSS0034886/CSS0001308/novel.10367/CSS0003337/CSS0030747/CSS0046036/novel.3404	18	7	CSS0049086/CSS0009162/CSS0008899/CSS0012851/CSS0003337/CSS0030747/novel.3404	11	CSS0007930/CSS0027783/CSS0034174/CSS0024554/CSS0032248/CSS0002336/CSS0030076/CSS0034886/CSS0001308/novel.10367/CSS0046036
map00620	Pyruvate metabolism	34/965	225/9145	0.0196235	0.177324	CSS0013368/CSS0030330/CSS0049086/CSS0024273/CSS0009162/CSS0042052/CSS0026785/CSS0045396/CSS0017189/CSS0001791/CSS0046549/CSS0001046/CSS0008899/CSS0050331/CSS0028583/novel.7508/novel.145/CSS0017475/novel.10367/CSS0013514/CSS0037096/novel.427/CSS0049869/CSS0003337/novel.10297/CSS0000344/CSS0003480/novel.5780/novel.1241/CSS0022423/novel.7635/CSS0046483/novel.3404/CSS0046671	34	17	CSS0013368/CSS0049086/CSS0024273/CSS0009162/CSS0045396/CSS0001791/CSS0008899/novel.7508/novel.427/CSS0003337/novel.10297/novel.5780/novel.1241/CSS0022423/novel.7635/novel.3404/CSS0046671	17	CSS0030330/CSS0042052/CSS0026785/CSS0017189/CSS0046549/CSS0001046/CSS0050331/CSS0028583/novel.145/CSS0017475/novel.10367/CSS0013514/CSS0037096/CSS0049869/CSS0000344/CSS0003480/CSS0046483
map00360	Phenylalanine metabolism	13/965	67/9145	0.0213021	0.177324	CSS0021474/CSS0042622/CSS0018870/CSS0041448/novel.10765/CSS0008065/novel.1384/CSS0002580/CSS0048281/CSS0016513/CSS0037406/CSS0003079/CSS0011637	13	6	CSS0042622/novel.10765/novel.1384/CSS0016513/CSS0037406/CSS0003079	7	CSS0021474/CSS0018870/CSS0041448/CSS0008065/CSS0002580/CSS0048281/CSS0011637
map00940	Phenylpropanoid biosynthesis	31/965	203/9145	0.0219076	0.177324	CSS0027422/CSS0021474/CSS0048472/CSS0002737/CSS0018870/CSS0041448/CSS0004436/CSS0041921/CSS0048281/CSS0003013/CSS0047557/CSS0015732/CSS0045486/novel.9460/CSS0002426/CSS0025605/CSS0012631/CSS0014922/CSS0036011/CSS0041417/CSS0038260/novel.3791/CSS0046371/CSS0020597/novel.6961/CSS0029244/CSS0018765/CSS0029418/CSS0000336/CSS0009572/novel.951	31	13	CSS0027422/CSS0048472/CSS0004436/CSS0047557/CSS0015732/CSS0045486/novel.9460/CSS0036011/CSS0046371/novel.6961/CSS0018765/CSS0029418/CSS0000336	18	CSS0021474/CSS0002737/CSS0018870/CSS0041448/CSS0041921/CSS0048281/CSS0003013/CSS0002426/CSS0025605/CSS0012631/CSS0014922/CSS0041417/CSS0038260/novel.3791/CSS0020597/CSS0029244/CSS0009572/novel.951
map00944	Flavone and flavonol biosynthesis	6/965	22/9145	0.0230666	0.177324	CSS0030176/CSS0040835/CSS0014132/CSS0006389/CSS0028317/CSS0014534	6	1	CSS0028317	5	CSS0030176/CSS0040835/CSS0014132/CSS0006389/CSS0014534
map00380	Tryptophan metabolism	18/965	108/9145	0.0330748	0.235668	CSS0000506/CSS0017830/CSS0049086/CSS0009162/CSS0019385/CSS0019568/CSS0008899/novel.10367/CSS0029177/novel.427/CSS0003337/novel.1623/novel.10211/CSS0007434/CSS0011637/novel.3404/CSS0049652/CSS0040073	18	9	CSS0049086/CSS0009162/CSS0008899/novel.427/CSS0003337/novel.1623/novel.10211/novel.3404/CSS0040073	9	CSS0000506/CSS0017830/CSS0019385/CSS0019568/novel.10367/CSS0029177/CSS0007434/CSS0011637/CSS0049652
map00966	Glucosinolate biosynthesis	5/965	18/9145	0.034488	0.235668	CSS0000506/CSS0019385/novel.10211/CSS0008180/CSS0049652	5	1	novel.10211	4	CSS0000506/CSS0019385/CSS0008180/CSS0049652
map00960	Tropane, piperidine and pyridine alkaloid biosynthesis	10/965	51/9145	0.0380201	0.243528	CSS0007714/CSS0030597/CSS0004474/CSS0026817/CSS0008065/CSS0025990/CSS0016513/CSS0037406/CSS0028763/CSS0003079	10	4	CSS0016513/CSS0037406/CSS0028763/CSS0003079	6	CSS0007714/CSS0030597/CSS0004474/CSS0026817/CSS0008065/CSS0025990
map00062	Fatty acid elongation	8/965	38/9145	0.041578	0.243528	CSS0046169/CSS0006047/CSS0031750/CSS0014846/CSS0030456/CSS0029062/CSS0032944/CSS0044924	8	7	CSS0046169/CSS0031750/CSS0014846/CSS0030456/CSS0029062/CSS0032944/CSS0044924	1	CSS0006047
map00902	Monoterpenoid biosynthesis	8/965	38/9145	0.041578	0.243528	CSS0045875/novel.2364/CSS0044956/CSS0040980/CSS0004135/CSS0025818/CSS0027229/CSS0011158	8	0		8	CSS0045875/novel.2364/CSS0044956/CSS0040980/CSS0004135/CSS0025818/CSS0027229/CSS0011158
map00071	Fatty acid degradation	17/965	106/9145	0.0515327	0.288115	CSS0009750/CSS0049086/CSS0009162/CSS0046549/CSS0008899/CSS0028583/CSS0017475/novel.10367/CSS0013514/CSS0003337/novel.10709/CSS0000344/novel.7635/CSS0046483/CSS0032028/novel.3404/novel.1497	17	9	CSS0009750/CSS0049086/CSS0009162/CSS0008899/CSS0003337/novel.10709/novel.7635/novel.3404/novel.1497	8	CSS0046549/CSS0028583/CSS0017475/novel.10367/CSS0013514/CSS0000344/CSS0046483/CSS0032028
map00410	beta-Alanine metabolism	15/965	92/9145	0.0573647	0.306776	CSS0009750/CSS0049086/CSS0015344/CSS0009162/novel.3872/CSS0033734/CSS0008065/CSS0008899/CSS0016719/CSS0017209/novel.10367/CSS0003337/CSS0044261/CSS0032028/novel.3404	15	12	CSS0009750/CSS0049086/CSS0015344/CSS0009162/novel.3872/CSS0033734/CSS0008899/CSS0016719/CSS0017209/CSS0003337/CSS0044261/novel.3404	3	CSS0008065/novel.10367/CSS0032028
map00630	Glyoxylate and dicarboxylate metabolism	24/965	165/9145	0.0643947	0.330023	CSS0018348/CSS0024273/CSS0007224/CSS0007310/CSS0006058/CSS0004403/CSS0026785/CSS0017189/CSS0001791/CSS0016584/CSS0012995/CSS0030713/novel.286/CSS0043419/CSS0026027/CSS0039913/novel.7781/CSS0028934/novel.427/CSS0027148/CSS0007604/CSS0022423/CSS0039465/CSS0040073	24	9	CSS0024273/CSS0001791/novel.286/CSS0039913/novel.7781/novel.427/CSS0022423/CSS0039465/CSS0040073	15	CSS0018348/CSS0007224/CSS0007310/CSS0006058/CSS0004403/CSS0026785/CSS0017189/CSS0016584/CSS0012995/CSS0030713/CSS0043419/CSS0026027/CSS0028934/CSS0027148/CSS0007604
map00945	Stilbenoid, diarylheptanoid and gingerol biosynthesis	7/965	35/9145	0.0695055	0.341967	CSS0002737/CSS0004436/CSS0041921/CSS0045486/CSS0036011/CSS0041417/novel.6961	7	4	CSS0004436/CSS0045486/CSS0036011/novel.6961	3	CSS0002737/CSS0041921/CSS0041417
map03010	Ribosome	58/965	457/9145	0.076214	0.360551	CSS0041000/CSS0032979/CSS0014226/CSS0024459/CSS0035450/CSS0009734/CSS0034293/CSS0042742/CSS0045962/CSS0041083/CSS0024814/CSS0043048/CSS0000337/CSS0005345/CSS0042233/CSS0023309/CSS0007882/CSS0011291/CSS0029108/CSS0014251/CSS0039020/CSS0042137/CSS0027447/CSS0029434/CSS0006164/novel.3706/CSS0044404/CSS0026879/CSS0005337/CSS0034729/CSS0044427/CSS0010244/novel.2663/CSS0013259/CSS0000560/CSS0003494/CSS…	58	30	CSS0041000/CSS0032979/CSS0014226/CSS0024459/CSS0035450/CSS0009734/CSS0034293/CSS0042742/CSS0045962/CSS0041083/CSS0043048/CSS0000337/CSS0005345/CSS0042233/CSS0023309/CSS0007882/CSS0029108/CSS0039020/CSS0029434/CSS0006164/CSS0005337/CSS0034729/novel.2663/CSS0013259/CSS0029754/CSS0047648/CSS0047165/CSS0008506/CSS0014017/CSS0016928	28	CSS0024814/CSS0011291/CSS0014251/CSS0042137/CSS0027447/novel.3706/CSS0044404/CSS0026879/CSS0044427/CSS0010244/CSS0000560/CSS0003494/CSS0025150/CSS0008537/CSS0023606/CSS0035436/novel.9346/novel.4199/CSS0047550/CSS0039458/CSS0029217/novel.9724/CSS0023303/CSS0001019/novel.3904/CSS0002610/CSS0029700/novel.7339
map00564	Glycerophospholipid metabolism	27/965	194/9145	0.0809731	0.363993	CSS0017281/CSS0049392/CSS0021313/CSS0036851/CSS0020057/CSS0016001/CSS0049953/CSS0025619/CSS0007465/CSS0011255/CSS0040926/novel.5113/CSS0029029/CSS0034710/CSS0043348/CSS0038211/CSS0002945/CSS0010774/CSS0016034/CSS0020000/CSS0004209/CSS0039605/CSS0000810/CSS0016066/CSS0041384/CSS0016205/novel.2425	27	18	CSS0021313/CSS0036851/CSS0020057/CSS0016001/CSS0049953/CSS0007465/CSS0040926/novel.5113/CSS0029029/CSS0034710/CSS0043348/CSS0038211/CSS0002945/CSS0020000/CSS0000810/CSS0016066/CSS0041384/novel.2425	9	CSS0017281/CSS0049392/CSS0025619/CSS0011255/CSS0010774/CSS0016034/CSS0004209/CSS0039605/CSS0016205
map01210	2-Oxocarboxylic acid metabolism	19/965	129/9145	0.0835636	0.363993	CSS0000506/CSS0018348/CSS0024943/CSS0019385/CSS0019958/CSS0045396/CSS0023817/novel.286/CSS0016513/CSS0043419/novel.7781/novel.4798/CSS0046001/novel.5780/novel.10211/CSS0008180/CSS0049652/CSS0044411/CSS0039465	19	12	CSS0024943/CSS0019958/CSS0045396/CSS0023817/novel.286/CSS0016513/novel.7781/novel.4798/CSS0046001/novel.5780/novel.10211/CSS0039465	7	CSS0000506/CSS0018348/CSS0019385/CSS0043419/CSS0008180/CSS0049652/CSS0044411
map00740	Riboflavin metabolism	8/965	44/9145	0.0865364	0.363993	CSS0004691/CSS0032634/CSS0022098/CSS0003043/CSS0013668/CSS0005286/CSS0042121/CSS0012922	8	3	CSS0013668/CSS0005286/CSS0012922	5	CSS0004691/CSS0032634/CSS0022098/CSS0003043/CSS0042121
map00909	Sesquiterpenoid and triterpenoid biosynthesis	7/965	37/9145	0.0887787	0.363993	CSS0002552/CSS0043853/CSS0035391/CSS0005390/CSS0008048/CSS0024965/CSS0025875	7	5	CSS0002552/CSS0043853/CSS0035391/CSS0008048/CSS0025875	2	CSS0005390/CSS0024965
map00220	Arginine biosynthesis	10/965	60/9145	0.0958764	0.380413	CSS0042374/CSS0018348/CSS0007224/CSS0007310/CSS0015452/CSS0002367/CSS0016513/CSS0043419/CSS0002473/CSS0044411	10	1	CSS0016513	9	CSS0042374/CSS0018348/CSS0007224/CSS0007310/CSS0015452/CSS0002367/CSS0043419/CSS0002473/CSS0044411
map00290	Valine, leucine and isoleucine biosynthesis	7/965	39/9145	0.110762	0.425742	CSS0024943/CSS0019958/CSS0045396/CSS0023817/CSS0046001/novel.5780/CSS0008180	7	6	CSS0024943/CSS0019958/CSS0045396/CSS0023817/CSS0046001/novel.5780	1	CSS0008180
map00561	Glycerolipid metabolism	16/965	110/9145	0.114819	0.427962	CSS0049086/CSS0017305/CSS0050433/CSS0009162/CSS0049953/CSS0007465/CSS0008899/CSS0029029/novel.10367/CSS0003337/CSS0035908/CSS0000810/CSS0016066/CSS0041384/CSS0019633/novel.3404	16	12	CSS0049086/CSS0050433/CSS0009162/CSS0049953/CSS0007465/CSS0008899/CSS0029029/CSS0003337/CSS0000810/CSS0016066/CSS0041384/novel.3404	4	CSS0017305/novel.10367/CSS0035908/CSS0019633
map00770	Pantothenate and CoA biosynthesis	11/965	71/9145	0.124056	0.448791	CSS0049086/CSS0024943/CSS0015344/CSS0009162/CSS0019958/CSS0008899/CSS0023817/novel.10367/CSS0003337/CSS0046001/novel.3404	11	10	CSS0049086/CSS0024943/CSS0015344/CSS0009162/CSS0019958/CSS0008899/CSS0023817/CSS0003337/CSS0046001/novel.3404	1	novel.10367
map00910	Nitrogen metabolism	8/965	50/9145	0.151755	0.53331	CSS0041903/CSS0007224/CSS0007310/CSS0027199/CSS0007758/CSS0032214/CSS0015209/CSS0039913	8	2	CSS0007758/CSS0039913	6	CSS0041903/CSS0007224/CSS0007310/CSS0027199/CSS0032214/CSS0015209
map00330	Arginine and proline metabolism	16/965	117/9145	0.168427	0.564701	CSS0042374/CSS0049086/CSS0009162/novel.3872/CSS0015452/CSS0008899/CSS0016513/CSS0007183/CSS0002473/novel.10367/CSS0003337/CSS0033600/CSS0019893/CSS0047613/novel.3404/CSS0041120	16	9	CSS0049086/CSS0009162/novel.3872/CSS0008899/CSS0016513/CSS0007183/CSS0003337/CSS0019893/novel.3404	7	CSS0042374/CSS0015452/CSS0002473/novel.10367/CSS0033600/CSS0047613/CSS0041120
map01240	Biosynthesis of cofactors	58/965	486/9145	0.172192	0.564701	CSS0042622/CSS0049086/CSS0009162/novel.10765/CSS0009736/CSS0041947/CSS0032248/CSS0002336/CSS0028479/CSS0012621/CSS0037301/CSS0029922/CSS0008899/novel.1384/CSS0030713/CSS0048937/CSS0047897/CSS0008902/CSS0012851/CSS0026306/CSS0000682/novel.6315/CSS0028951/CSS0007448/CSS0034886/CSS0045626/CSS0019067/novel.10159/novel.10367/CSS0032634/novel.8290/CSS0018221/CSS0028389/CSS0032355/novel.427/CSS0022098/C…	58	24	CSS0042622/CSS0049086/CSS0009162/novel.10765/CSS0041947/CSS0008899/novel.1384/CSS0048937/CSS0008902/CSS0012851/CSS0026306/novel.10159/novel.8290/CSS0028389/novel.427/CSS0038544/CSS0003337/novel.338/novel.5700/CSS0013668/CSS0021261/novel.6390/CSS0012922/novel.3404	34	CSS0009736/CSS0032248/CSS0002336/CSS0028479/CSS0012621/CSS0037301/CSS0029922/CSS0030713/CSS0047897/CSS0000682/novel.6315/CSS0028951/CSS0007448/CSS0034886/CSS0045626/CSS0019067/novel.10367/CSS0032634/CSS0018221/CSS0032355/CSS0022098/CSS0036031/CSS0003159/CSS0035112/CSS0003043/CSS0039039/CSS0039476/CSS0042996/novel.2697/CSS0024936/CSS0019878/CSS0014147/CSS0023969/CSS0022333
map00591	Linoleic acid metabolism	4/965	21/9145	0.17446	0.564701	CSS0032783/CSS0019188/CSS0029254/CSS0047561	4	1	CSS0032783	3	CSS0019188/CSS0029254/CSS0047561
map01230	Biosynthesis of amino acids	57/965	480/9145	0.184944	0.583286	CSS0042374/CSS0028383/CSS0018348/CSS0007205/CSS0024943/CSS0007224/CSS0023512/CSS0003397/CSS0043619/CSS0007310/CSS0015452/CSS0001105/CSS0013912/CSS0042052/CSS0019958/CSS0035797/CSS0007758/CSS0026600/CSS0002367/CSS0045396/novel.7892/CSS0022909/CSS0045082/CSS0046841/CSS0030713/CSS0050331/CSS0023817/CSS0033452/novel.286/CSS0030581/CSS0039585/CSS0011502/CSS0016513/CSS0043419/novel.5830/CSS0002473/CSS0…	57	22	CSS0024943/CSS0019958/CSS0007758/CSS0026600/CSS0045396/novel.7892/CSS0022909/CSS0023817/novel.286/CSS0030581/CSS0016513/novel.5830/CSS0044883/novel.7781/novel.4798/CSS0041701/CSS0046001/novel.5780/CSS0003079/CSS0014962/novel.3125/CSS0039465	35	CSS0042374/CSS0028383/CSS0018348/CSS0007205/CSS0007224/CSS0023512/CSS0003397/CSS0043619/CSS0007310/CSS0015452/CSS0001105/CSS0013912/CSS0042052/CSS0035797/CSS0002367/CSS0045082/CSS0046841/CSS0030713/CSS0050331/CSS0033452/CSS0039585/CSS0011502/CSS0043419/CSS0002473/CSS0024356/CSS0027832/CSS0007620/CSS0005661/CSS0049869/CSS0023615/CSS0032464/CSS0049201/CSS0008180/CSS0044411/CSS0041120
map00906	Carotenoid biosynthesis	7/965	45/9145	0.191559	0.587943	CSS0040692/CSS0039798/CSS0027354/CSS0037928/CSS0026190/CSS0025398/CSS0021789	7	1	CSS0040692	6	CSS0039798/CSS0027354/CSS0037928/CSS0026190/CSS0025398/CSS0021789
map02010	ABC transporters	18/965	138/9145	0.202536	0.587943	CSS0023617/CSS0004623/CSS0043677/CSS0028587/CSS0022617/novel.2730/CSS0021813/CSS0032550/CSS0030556/CSS0047306/CSS0031874/CSS0036685/novel.1013/CSS0016197/CSS0003343/CSS0048786/CSS0047011/CSS0022715	18	15	CSS0023617/CSS0004623/CSS0043677/CSS0028587/CSS0022617/novel.2730/CSS0021813/CSS0032550/CSS0030556/CSS0047306/novel.1013/CSS0016197/CSS0003343/CSS0048786/CSS0022715	3	CSS0031874/CSS0036685/CSS0047011
map04016	MAPK signaling pathway - plant	29/965	234/9145	0.203282	0.587943	CSS0008894/CSS0004820/CSS0043064/CSS0037814/CSS0045303/CSS0019760/CSS0034522/CSS0015999/CSS0032965/CSS0021443/CSS0018156/CSS0040015/CSS0037301/novel.4654/CSS0001079/CSS0049452/CSS0014133/CSS0000682/CSS0005183/CSS0045626/CSS0037160/CSS0045497/novel.652/CSS0040775/CSS0031842/CSS0024956/CSS0034513/novel.6081/CSS0040073	29	12	CSS0004820/CSS0045303/CSS0034522/CSS0015999/CSS0021443/CSS0040015/novel.4654/CSS0049452/CSS0014133/CSS0005183/novel.652/CSS0040073	17	CSS0008894/CSS0043064/CSS0037814/CSS0019760/CSS0032965/CSS0018156/CSS0037301/CSS0001079/CSS0000682/CSS0045626/CSS0037160/CSS0045497/CSS0040775/CSS0031842/CSS0024956/CSS0034513/novel.6081
map00710	Carbon fixation in photosynthetic organisms	22/965	173/9145	0.205541	0.587943	CSS0013368/CSS0030330/CSS0028383/CSS0018348/CSS0007205/CSS0024273/CSS0008149/CSS0043619/CSS0001105/CSS0026785/CSS0017189/CSS0046841/CSS0033452/CSS0033979/CSS0043419/novel.145/novel.5830/CSS0027832/CSS0007620/CSS0032234/CSS0038881/CSS0022423	22	5	CSS0013368/CSS0024273/CSS0008149/novel.5830/CSS0022423	17	CSS0030330/CSS0028383/CSS0018348/CSS0007205/CSS0043619/CSS0001105/CSS0026785/CSS0017189/CSS0046841/CSS0033452/CSS0033979/CSS0043419/novel.145/CSS0027832/CSS0007620/CSS0032234/CSS0038881
map00905	Brassinosteroid biosynthesis	5/965	31/9145	0.224129	0.619543	CSS0020543/novel.9450/CSS0025477/CSS0004050/novel.6545	5	3	CSS0020543/novel.9450/CSS0004050	2	CSS0025477/novel.6545
map03013	Nucleocytoplasmic transport	33/965	273/9145	0.226662	0.619543	CSS0015704/CSS0035699/CSS0035394/CSS0032385/CSS0037460/CSS0024118/CSS0026664/CSS0035063/CSS0048446/novel.3312/CSS0032759/novel.4686/CSS0000494/CSS0029494/CSS0023529/CSS0015816/CSS0013945/novel.5023/novel.5078/novel.4171/novel.8044/novel.4963/CSS0020628/novel.370/CSS0030937/CSS0024882/CSS0040729/CSS0029746/CSS0040753/CSS0014003/novel.7637/novel.10148/CSS0033117	33	27	CSS0015704/CSS0035699/CSS0035394/CSS0032385/CSS0037460/CSS0024118/CSS0026664/CSS0035063/CSS0048446/CSS0032759/novel.4686/CSS0000494/CSS0029494/CSS0023529/CSS0013945/novel.5023/novel.5078/novel.8044/novel.4963/CSS0020628/novel.370/CSS0030937/CSS0024882/CSS0040729/CSS0029746/CSS0040753/CSS0014003	6	novel.3312/CSS0015816/novel.4171/novel.7637/novel.10148/CSS0033117
map00660	C5-Branched dibasic acid metabolism	3/965	16/9145	0.234571	0.62555	CSS0024943/CSS0023817/CSS0008180	3	2	CSS0024943/CSS0023817	1	CSS0008180
map00073	Cutin, suberine and wax biosynthesis	4/965	24/9145	0.243204	0.62555	CSS0036698/CSS0033566/CSS0031915/CSS0048711	4	3	CSS0033566/CSS0031915/CSS0048711	1	CSS0036698
map00860	Porphyrin metabolism	11/965	82/9145	0.244117	0.62555	CSS0041527/CSS0049616/CSS0016317/CSS0041947/CSS0036944/CSS0031276/CSS0018221/CSS0039476/novel.5700/CSS0048252/CSS0033432	11	6	CSS0041527/CSS0049616/CSS0016317/CSS0041947/novel.5700/CSS0033432	5	CSS0036944/CSS0031276/CSS0018221/CSS0039476/CSS0048252
map00052	Galactose metabolism	12/965	92/9145	0.261496	0.656409	CSS0034475/CSS0014911/CSS0036490/CSS0035797/CSS0014335/CSS0006516/CSS0038774/CSS0022856/novel.7628/novel.936/CSS0028389/CSS0027518	12	5	CSS0006516/novel.7628/novel.936/CSS0028389/CSS0027518	7	CSS0034475/CSS0014911/CSS0036490/CSS0035797/CSS0014335/CSS0038774/CSS0022856
map00920	Sulfur metabolism	10/965	76/9145	0.278111	0.684154	CSS0028007/CSS0003397/CSS0013912/CSS0035475/CSS0009987/CSS0030143/CSS0015234/CSS0010676/novel.708/CSS0018182	10	0		10	CSS0028007/CSS0003397/CSS0013912/CSS0035475/CSS0009987/CSS0030143/CSS0015234/CSS0010676/novel.708/CSS0018182
map01250	Biosynthesis of nucleotide sugars	21/965	174/9145	0.289326	0.695911	CSS0035419/CSS0026865/CSS0005324/CSS0027783/CSS0014335/CSS0032248/CSS0038774/CSS0012851/CSS0030378/CSS0034886/novel.8290/CSS0028389/CSS0008122/CSS0012340/CSS0030747/CSS0013645/CSS0050226/novel.6390/CSS0023969/CSS0016221/CSS0021007	21	9	CSS0012851/CSS0030378/novel.8290/CSS0028389/CSS0008122/CSS0012340/CSS0030747/novel.6390/CSS0016221	12	CSS0035419/CSS0026865/CSS0005324/CSS0027783/CSS0014335/CSS0032248/CSS0038774/CSS0034886/CSS0013645/CSS0050226/CSS0023969/CSS0021007
map00750	Vitamin B6 metabolism	3/965	18/9145	0.294206	0.695911	CSS0009736/CSS0047897/CSS0007448	3	0		3	CSS0009736/CSS0047897/CSS0007448
map00260	Glycine, serine and threonine metabolism	16/965	132/9145	0.316598	0.734745	CSS0018348/CSS0006058/CSS0026600/CSS0008065/CSS0016584/CSS0012995/CSS0030713/CSS0043419/CSS0044883/novel.427/CSS0005661/CSS0023615/CSS0007604/CSS0014962/novel.3125/CSS0014008	16	5	CSS0026600/CSS0044883/novel.427/CSS0014962/novel.3125	11	CSS0018348/CSS0006058/CSS0008065/CSS0016584/CSS0012995/CSS0030713/CSS0043419/CSS0005661/CSS0023615/CSS0007604/CSS0014008
map00430	Taurine and hypotaurine metabolism	2/965	11/9145	0.326176	0.742957	CSS0012245/CSS0005305	2	1	CSS0012245	1	CSS0005305
map00400	Phenylalanine, tyrosine and tryptophan biosynthesis	11/965	90/9145	0.350212	0.783201	CSS0023512/novel.7892/CSS0030581/CSS0011502/CSS0016513/CSS0037406/CSS0024356/CSS0041701/CSS0032464/CSS0049201/CSS0003079	11	6	novel.7892/CSS0030581/CSS0016513/CSS0037406/CSS0041701/CSS0003079	5	CSS0023512/CSS0011502/CSS0024356/CSS0032464/CSS0049201
map00310	Lysine degradation	9/965	73/9145	0.363339	0.789925	CSS0049086/CSS0009162/CSS0008899/novel.10367/CSS0042378/novel.427/CSS0003337/novel.9143/novel.3404	9	8	CSS0049086/CSS0009162/CSS0008899/CSS0042378/novel.427/CSS0003337/novel.9143/novel.3404	1	novel.10367
map00196	Photosynthesis - antenna proteins	4/965	29/9145	0.366767	0.789925	CSS0002354/CSS0038112/CSS0017825/CSS0039893	4	2	CSS0017825/CSS0039893	2	CSS0002354/CSS0038112
map00565	Ether lipid metabolism	8/965	65/9145	0.378778	0.789925	CSS0049392/CSS0036851/CSS0020057/CSS0040926/novel.5113/CSS0002945/CSS0020000/novel.2425	8	7	CSS0036851/CSS0020057/CSS0040926/novel.5113/CSS0002945/CSS0020000/novel.2425	1	CSS0049392
map00460	Cyanoamino acid metabolism	9/965	74/9145	0.378907	0.789925	CSS0025629/CSS0019592/CSS0030713/CSS0039215/CSS0041702/CSS0016696/CSS0026787/CSS0017477/CSS0007240	9	3	CSS0025629/CSS0026787/CSS0017477	6	CSS0019592/CSS0030713/CSS0039215/CSS0041702/CSS0016696/CSS0007240
map00950	Isoquinoline alkaloid biosynthesis	5/965	40/9145	0.416551	0.84936	CSS0008065/CSS0016513/CSS0037406/CSS0003079/CSS0011637	5	3	CSS0016513/CSS0037406/CSS0003079	2	CSS0008065/CSS0011637
map03020	RNA polymerase	10/965	86/9145	0.422869	0.84936	CSS0049587/CSS0048006/CSS0032530/CSS0036491/CSS0034780/CSS0025595/novel.3049/novel.3941/CSS0008168/CSS0038493	10	5	CSS0049587/CSS0032530/CSS0036491/CSS0034780/novel.3049	5	CSS0048006/CSS0025595/novel.3941/CSS0008168/CSS0038493
map03040	Spliceosome	39/965	357/9145	0.433907	0.84936	CSS0035699/CSS0024828/CSS0035394/CSS0033617/CSS0009529/CSS0020416/CSS0022544/CSS0015270/CSS0015507/CSS0032759/CSS0000494/CSS0014603/CSS0032598/CSS0027380/CSS0047802/novel.1242/CSS0044797/CSS0023529/CSS0039726/CSS0030174/CSS0037501/CSS0043991/CSS0045131/novel.4171/CSS0008315/CSS0047945/CSS0039767/CSS0020898/CSS0038195/CSS0030641/novel.9467/CSS0003359/CSS0039954/CSS0027023/novel.7637/novel.2134/CSS…	39	30	CSS0035699/CSS0024828/CSS0035394/CSS0033617/CSS0009529/CSS0020416/CSS0022544/CSS0015507/CSS0032759/CSS0000494/CSS0014603/CSS0032598/CSS0027380/CSS0047802/CSS0044797/CSS0023529/CSS0030174/CSS0037501/CSS0043991/CSS0045131/CSS0008315/CSS0039767/CSS0038195/CSS0030641/novel.9467/CSS0003359/CSS0039954/CSS0027023/CSS0045535/CSS0008403	9	CSS0015270/novel.1242/CSS0039726/novel.4171/CSS0047945/CSS0020898/novel.7637/novel.2134/CSS0035354
map00340	Histidine metabolism	6/965	50/9145	0.435038	0.84936	CSS0049086/CSS0009162/CSS0008899/novel.10367/CSS0003337/novel.3404	6	5	CSS0049086/CSS0009162/CSS0008899/CSS0003337/novel.3404	1	novel.10367
map00040	Pentose and glucuronate interconversions	10/965	88/9145	0.45235	0.86936	CSS0021674/CSS0036004/CSS0011472/CSS0046026/CSS0003460/CSS0028389/CSS0025587/CSS0001125/CSS0038178/CSS0002403	10	7	CSS0021674/CSS0036004/CSS0011472/CSS0046026/CSS0003460/CSS0028389/CSS0025587	3	CSS0001125/CSS0038178/CSS0002403
map00190	Oxidative phosphorylation	31/965	291/9145	0.506444	0.958347	CSS0019156/CSS0041541/CSS0046791/CSS0048261/CSS0028708/CSS0042422/CSS0046941/CSS0023353/CSS0035808/CSS0001472/CSS0028809/CSS0032176/CSS0012650/CSS0033139/CSS0030738/CSS0018496/CSS0016731/CSS0004705/CSS0030453/CSS0023476/CSS0042069/CSS0038723/CSS0043422/novel.1400/CSS0005533/CSS0048655/CSS0002047/CSS0024971/CSS0011513/CSS0024668/novel.5275	31	10	CSS0042422/CSS0023353/CSS0012650/CSS0033139/CSS0030738/CSS0018496/CSS0038723/CSS0005533/CSS0024971/CSS0024668	21	CSS0019156/CSS0041541/CSS0046791/CSS0048261/CSS0028708/CSS0046941/CSS0035808/CSS0001472/CSS0028809/CSS0032176/CSS0016731/CSS0004705/CSS0030453/CSS0023476/CSS0042069/CSS0043422/novel.1400/CSS0048655/CSS0002047/CSS0011513/novel.5275
map00051	Fructose and mannose metabolism	11/965	104/9145	0.544219	0.999954	CSS0011628/CSS0028383/CSS0007205/CSS0001105/CSS0035797/CSS0046841/CSS0033979/novel.8290/CSS0041961/novel.6390/CSS0023969	11	2	novel.8290/novel.6390	9	CSS0011628/CSS0028383/CSS0007205/CSS0001105/CSS0035797/CSS0046841/CSS0033979/CSS0041961/CSS0023969
map00904	Diterpenoid biosynthesis	3/965	28/9145	0.579024	0.999954	CSS0019461/CSS0017409/CSS0032992	3	1	CSS0019461	2	CSS0017409/CSS0032992
map04075	Plant hormone signal transduction	39/965	378/9145	0.586106	0.999954	CSS0016015/CSS0004820/CSS0037814/CSS0019760/CSS0047019/CSS0038921/CSS0005166/CSS0015999/CSS0013971/CSS0021443/CSS0010306/CSS0005235/CSS0049068/CSS0001079/CSS0010510/CSS0014133/CSS0050000/CSS0024964/CSS0030334/CSS0044232/CSS0015168/CSS0044950/CSS0047292/CSS0013426/CSS0015217/CSS0034352/CSS0000803/novel.5205/CSS0035353/CSS0050405/novel.6772/CSS0034397/CSS0007979/CSS0000800/CSS0031842/CSS0000235/CSS…	39	15	CSS0016015/CSS0004820/CSS0038921/CSS0015999/CSS0013971/CSS0021443/CSS0005235/CSS0049068/CSS0014133/CSS0024964/CSS0044232/CSS0044950/CSS0035353/CSS0000800/CSS0000235	24	CSS0037814/CSS0019760/CSS0047019/CSS0005166/CSS0010306/CSS0001079/CSS0010510/CSS0050000/CSS0030334/CSS0015168/CSS0047292/CSS0013426/CSS0015217/CSS0034352/CSS0000803/novel.5205/CSS0050405/novel.6772/CSS0034397/CSS0007979/CSS0031842/CSS0025132/CSS0034513/CSS0030573
map00730	Thiamine metabolism	5/965	49/9145	0.600535	0.999954	CSS0020259/CSS0028951/CSS0038544/CSS0003159/CSS0021261	5	3	CSS0020259/CSS0038544/CSS0021261	2	CSS0028951/CSS0003159
map00020	Citrate cycle (TCA cycle)	12/965	120/9145	0.622876	0.999954	CSS0030330/CSS0024273/CSS0026785/CSS0017189/novel.286/novel.7781/CSS0037096/novel.427/novel.4798/CSS0003480/CSS0022423/CSS0039465	12	7	CSS0024273/novel.286/novel.7781/novel.427/novel.4798/CSS0022423/CSS0039465	5	CSS0030330/CSS0026785/CSS0017189/CSS0037096/CSS0003480
map00640	Propanoate metabolism	8/965	81/9145	0.632531	0.999954	CSS0009750/CSS0033734/novel.7508/CSS0016719/CSS0017209/novel.427/CSS0044261/CSS0032028	8	7	CSS0009750/CSS0033734/novel.7508/CSS0016719/CSS0017209/novel.427/CSS0044261	1	CSS0032028
map00780	Biotin metabolism	4/965	41/9145	0.641333	0.999954	CSS0036031/novel.338/CSS0019878/CSS0014147	4	1	novel.338	3	CSS0036031/CSS0019878/CSS0014147
map00440	Phosphonate and phosphinate metabolism	1/965	10/9145	0.672325	0.999954	CSS0021313	1	1	CSS0021313	0
map00270	Cysteine and methionine metabolism	26/965	264/9145	0.677065	0.999954	CSS0020675/CSS0008894/CSS0024273/CSS0003397/CSS0013912/CSS0026600/CSS0026785/CSS0017189/CSS0042659/CSS0036904/CSS0016513/CSS0007183/CSS0037406/CSS0046519/CSS0036208/CSS0041716/CSS0044883/CSS0002163/CSS0005661/CSS0041848/CSS0045013/novel.1623/CSS0022423/CSS0024956/CSS0020456/novel.3125	26	16	CSS0024273/CSS0026600/CSS0036904/CSS0016513/CSS0007183/CSS0037406/CSS0046519/CSS0036208/CSS0041716/CSS0044883/CSS0041848/CSS0045013/novel.1623/CSS0022423/CSS0020456/novel.3125	10	CSS0020675/CSS0008894/CSS0003397/CSS0013912/CSS0026785/CSS0017189/CSS0042659/CSS0002163/CSS0005661/CSS0024956
map00511	Other glycan degradation	4/965	44/9145	0.696597	0.999954	CSS0011117/CSS0003341/CSS0020704/CSS0027518	4	4	CSS0011117/CSS0003341/CSS0020704/CSS0027518	0
map00908	Zeatin biosynthesis	6/965	66/9145	0.709804	0.999954	CSS0015186/CSS0020241/CSS0031306/CSS0029711/CSS0044274/CSS0021553	6	3	CSS0015186/CSS0031306/CSS0044274	3	CSS0020241/CSS0029711/CSS0021553
map00261	Monobactam biosynthesis	2/965	23/9145	0.714702	0.999954	CSS0044883/novel.3125	2	2	CSS0044883/novel.3125	0
map00280	Valine, leucine and isoleucine degradation	11/965	119/9145	0.723488	0.999954	CSS0049086/CSS0009162/CSS0033734/CSS0008899/CSS0016719/CSS0017209/novel.10367/novel.427/CSS0003337/CSS0044261/novel.3404	11	10	CSS0049086/CSS0009162/CSS0033734/CSS0008899/CSS0016719/CSS0017209/novel.427/CSS0003337/CSS0044261/novel.3404	1	novel.10367
map00470	D-Amino acid metabolism	1/965	12/9145	0.737901	0.999954	CSS0014008	1	0		1	CSS0014008
map01232	Nucleotide metabolism	18/965	193/9145	0.746093	0.999954	CSS0028479/CSS0012621/CSS0037301/CSS0023613/CSS0003950/CSS0026306/CSS0000682/CSS0028951/CSS0045626/CSS0043345/CSS0038544/novel.779/CSS0003159/CSS0046584/CSS0030196/CSS0014689/CSS0021261/CSS0031931	18	5	CSS0026306/CSS0038544/novel.779/CSS0030196/CSS0021261	13	CSS0028479/CSS0012621/CSS0037301/CSS0023613/CSS0003950/CSS0000682/CSS0028951/CSS0045626/CSS0043345/CSS0003159/CSS0046584/CSS0014689/CSS0031931
map04626	Plant-pathogen interaction	34/965	355/9145	0.753887	0.999954	CSS0031870/CSS0046169/CSS0043064/CSS0034522/CSS0031750/CSS0032965/CSS0014846/CSS0018156/CSS0030456/novel.6549/CSS0033798/CSS0049452/CSS0049294/CSS0001084/CSS0005183/CSS0037160/CSS0001639/CSS0005361/CSS0029062/CSS0046781/CSS0042780/CSS0032944/CSS0023779/CSS0044882/CSS0037533/CSS0045497/CSS0035908/CSS0048840/CSS0005343/CSS0044924/CSS0042249/CSS0015877/CSS0033756/novel.6081	34	18	CSS0031870/CSS0046169/CSS0034522/CSS0031750/CSS0014846/CSS0030456/novel.6549/CSS0033798/CSS0049452/CSS0005183/CSS0001639/CSS0029062/CSS0032944/CSS0044882/CSS0037533/CSS0048840/CSS0044924/CSS0015877	16	CSS0043064/CSS0032965/CSS0018156/CSS0049294/CSS0001084/CSS0037160/CSS0005361/CSS0046781/CSS0042780/CSS0023779/CSS0045497/CSS0035908/CSS0005343/CSS0042249/CSS0033756/novel.6081
map03440	Homologous recombination	9/965	103/9145	0.772331	0.999954	CSS0026830/CSS0012189/CSS0050130/CSS0032720/CSS0005493/CSS0013369/CSS0023800/CSS0037969/novel.3087	9	5	CSS0026830/CSS0032720/CSS0005493/CSS0013369/CSS0037969	4	CSS0012189/CSS0050130/CSS0023800/novel.3087
map00100	Steroid biosynthesis	4/965	49/9145	0.774585	0.999954	CSS0043853/CSS0028991/CSS0047568/CSS0025875	4	3	CSS0043853/CSS0028991/CSS0025875	1	CSS0047568
map00300	Lysine biosynthesis	2/965	26/9145	0.776495	0.999954	CSS0044883/novel.3125	2	2	CSS0044883/novel.3125	0
map01040	Biosynthesis of unsaturated fatty acids	3/965	38/9145	0.780104	0.999954	CSS0009750/CSS0006047/CSS0032028	3	1	CSS0009750	2	CSS0006047/CSS0032028
map00230	Purine metabolism	18/965	201/9145	0.80348	0.999954	CSS0014335/CSS0047277/CSS0037301/CSS0003950/CSS0000682/CSS0015234/CSS0028951/CSS0045626/CSS0043345/CSS0019594/CSS0010676/novel.581/CSS0038544/CSS0003159/CSS0046584/CSS0030196/CSS0021261/CSS0027773	18	6	CSS0047277/CSS0019594/novel.581/CSS0038544/CSS0030196/CSS0021261	12	CSS0014335/CSS0037301/CSS0003950/CSS0000682/CSS0015234/CSS0028951/CSS0045626/CSS0043345/CSS0010676/CSS0003159/CSS0046584/CSS0027773
map03030	DNA replication	6/965	76/9145	0.826805	0.999954	CSS0031386/CSS0050130/CSS0032720/CSS0005493/CSS0046490/CSS0009288	6	2	CSS0032720/CSS0005493	4	CSS0031386/CSS0050130/CSS0046490/CSS0009288
map00520	Amino sugar and nucleotide sugar metabolism	21/965	238/9145	0.838108	0.999954	CSS0035419/CSS0026865/CSS0005324/CSS0014335/CSS0032248/CSS0038774/CSS0015363/CSS0012851/CSS0030378/CSS0020061/CSS0034886/novel.8290/CSS0028389/CSS0008122/CSS0015405/CSS0012340/CSS0013645/CSS0050226/novel.6390/CSS0023969/CSS0021007	21	10	CSS0015363/CSS0012851/CSS0030378/CSS0020061/novel.8290/CSS0028389/CSS0008122/CSS0015405/CSS0012340/novel.6390	11	CSS0035419/CSS0026865/CSS0005324/CSS0014335/CSS0032248/CSS0038774/CSS0034886/CSS0013645/CSS0050226/CSS0023969/CSS0021007
map00562	Inositol phosphate metabolism	12/965	145/9145	0.850892	0.999954	CSS0049392/CSS0027783/CSS0042673/CSS0001105/CSS0034002/CSS0004354/CSS0046841/CSS0017209/CSS0012367/CSS0030747/CSS0015839/CSS0048421	12	7	CSS0042673/CSS0034002/CSS0004354/CSS0017209/CSS0030747/CSS0015839/CSS0048421	5	CSS0049392/CSS0027783/CSS0001105/CSS0046841/CSS0012367
map00240	Pyrimidine metabolism	12/965	149/9145	0.874637	0.999954	CSS0015344/CSS0028479/CSS0012621/CSS0037301/CSS0023613/CSS0026306/CSS0000682/CSS0045626/novel.779/CSS0046584/CSS0014689/CSS0031931	12	3	CSS0015344/CSS0026306/novel.779	9	CSS0028479/CSS0012621/CSS0037301/CSS0023613/CSS0000682/CSS0045626/CSS0046584/CSS0014689/CSS0031931
map04146	Peroxisome	15/965	182/9145	0.876815	0.999954	CSS0009750/CSS0014783/CSS0044225/CSS0036639/CSS0028934/CSS0027148/novel.6462/novel.4798/CSS0024629/novel.10709/novel.7831/CSS0028308/CSS0032028/novel.1497/CSS0040073	15	8	CSS0009750/novel.6462/novel.4798/novel.10709/novel.7831/CSS0028308/novel.1497/CSS0040073	7	CSS0014783/CSS0044225/CSS0036639/CSS0028934/CSS0027148/CSS0024629/CSS0032028
map00650	Butanoate metabolism	3/965	47/9145	0.886337	0.999954	CSS0024943/CSS0023817/CSS0026027	3	2	CSS0024943/CSS0023817	1	CSS0026027
map00760	Nicotinate and nicotinamide metabolism	3/965	48/9145	0.894735	0.999954	CSS0011153/novel.548/CSS0024936	3	0		3	CSS0011153/novel.548/CSS0024936
map03015	mRNA surveillance pathway	22/965	262/9145	0.898228	0.999954	CSS0035699/CSS0035394/CSS0020670/CSS0045793/CSS0024118/CSS0014931/CSS0032759/CSS0036661/CSS0000902/CSS0000494/CSS0029080/CSS0023529/novel.1075/CSS0027569/novel.4171/CSS0043024/CSS0027300/CSS0024882/novel.789/novel.7637/CSS0005315/CSS0016414	22	18	CSS0035699/CSS0035394/CSS0020670/CSS0045793/CSS0024118/CSS0014931/CSS0032759/CSS0036661/CSS0000902/CSS0000494/CSS0029080/CSS0023529/novel.1075/CSS0043024/CSS0027300/CSS0024882/novel.789/CSS0005315	4	CSS0027569/novel.4171/novel.7637/CSS0016414
map00250	Alanine, aspartate and glutamate metabolism	9/965	120/9145	0.898445	0.999954	CSS0018348/CSS0007224/CSS0007310/CSS0007758/CSS0002367/CSS0022909/CSS0039215/CSS0016513/CSS0043419	9	3	CSS0007758/CSS0022909/CSS0016513	6	CSS0018348/CSS0007224/CSS0007310/CSS0002367/CSS0039215/CSS0043419
map00450	Selenocompound metabolism	3/965	49/9145	0.90257	0.999954	CSS0010695/CSS0048563/CSS0026952	3	1	CSS0048563	2	CSS0010695/CSS0026952
map03008	Ribosome biogenesis in eukaryotes	13/965	166/9145	0.904015	0.999954	CSS0019840/CSS0026664/CSS0021329/CSS0035063/CSS0003611/novel.3312/novel.3725/CSS0009653/CSS0023775/CSS0044441/CSS0009858/CSS0036040/CSS0028445	13	11	CSS0019840/CSS0026664/CSS0021329/CSS0035063/CSS0003611/novel.3725/CSS0009653/CSS0023775/CSS0044441/CSS0036040/CSS0028445	2	novel.3312/CSS0009858
map03250	Viral life cycle - HIV-1	5/965	76/9145	0.914634	0.999954	CSS0026664/CSS0035063/novel.3312/CSS0008329/CSS0008849	5	4	CSS0026664/CSS0035063/CSS0008329/CSS0008849	1	novel.3312
map00513	Various types of N-glycan biosynthesis	5/965	77/9145	0.920088	0.999954	CSS0031037/CSS0046263/novel.7499/CSS0022527/CSS0039523	5	3	CSS0031037/novel.7499/CSS0039523	2	CSS0046263/CSS0022527
map04141	Protein processing in endoplasmic reticulum	39/965	449/9145	0.922055	0.999954	CSS0011871/CSS0035780/CSS0027161/CSS0002220/CSS0014848/CSS0025932/CSS0015270/CSS0047464/novel.2359/CSS0037481/CSS0015153/CSS0026433/CSS0000827/CSS0032287/CSS0034068/novel.7744/CSS0011534/novel.9267/novel.7527/CSS0050189/novel.3599/CSS0002730/CSS0024134/CSS0046263/novel.7499/CSS0026975/CSS0021602/novel.7367/CSS0003870/novel.7978/CSS0010760/novel.7528/CSS0032624/CSS0047625/CSS0034429/CSS0039523/CSS…	39	22	CSS0011871/CSS0027161/CSS0002220/CSS0014848/CSS0047464/novel.2359/CSS0015153/CSS0000827/CSS0034068/novel.7744/novel.9267/novel.7527/CSS0050189/novel.3599/novel.7499/CSS0021602/novel.7367/CSS0010760/novel.7528/CSS0034429/CSS0039523/CSS0045535	17	CSS0035780/CSS0025932/CSS0015270/CSS0037481/CSS0026433/CSS0032287/CSS0011534/CSS0002730/CSS0024134/CSS0046263/CSS0026975/CSS0003870/novel.7978/CSS0032624/CSS0047625/CSS0027309/novel.66
map04145	Phagosome	12/965	161/9145	0.928184	0.999954	CSS0046175/CSS0041541/CSS0037481/CSS0030155/CSS0004705/CSS0023476/CSS0042069/CSS0032624/CSS0000655/CSS0048655/CSS0014545/CSS0011513	12	4	CSS0046175/CSS0030155/CSS0000655/CSS0014545	8	CSS0041541/CSS0037481/CSS0004705/CSS0023476/CSS0042069/CSS0032624/CSS0048655/CSS0011513
map00531	Glycosaminoglycan degradation	1/965	24/9145	0.931432	0.999954	CSS0020503	1	0		1	CSS0020503
map04120	Ubiquitin mediated proteolysis	23/965	284/9145	0.932945	0.999954	CSS0035800/CSS0014299/CSS0029596/CSS0033617/CSS0035780/CSS0014848/CSS0047464/novel.2359/CSS0003675/CSS0020347/CSS0002992/CSS0034068/CSS0042563/CSS0033078/novel.4631/CSS0047463/novel.2867/novel.7527/novel.9126/novel.7447/novel.7528/novel.1485/novel.9234	23	20	CSS0035800/CSS0014299/CSS0029596/CSS0033617/CSS0014848/CSS0047464/novel.2359/CSS0003675/CSS0020347/CSS0034068/CSS0033078/novel.4631/CSS0047463/novel.2867/novel.7527/novel.9126/novel.7447/novel.7528/novel.1485/novel.9234	3	CSS0035780/CSS0002992/CSS0042563
map00900	Terpenoid backbone biosynthesis	6/965	92/9145	0.932972	0.999954	CSS0020259/CSS0027456/CSS0037274/CSS0035593/CSS0004303/CSS0007937	6	4	CSS0020259/CSS0027456/CSS0004303/CSS0007937	2	CSS0037274/CSS0035593
map03022	Basal transcription factors	6/965	94/9145	0.941008	0.999954	CSS0019848/CSS0020697/CSS0001467/novel.4972/CSS0042581/CSS0032005	6	5	CSS0019848/CSS0020697/novel.4972/CSS0042581/CSS0032005	1	CSS0001467
map03430	Mismatch repair	4/965	71/9145	0.950426	0.999954	CSS0031386/CSS0050130/CSS0032720/CSS0005493	4	2	CSS0032720/CSS0005493	2	CSS0031386/CSS0050130
map03410	Base excision repair	3/965	58/9145	0.9526	0.999954	CSS0040372/CSS0032720/CSS0047731	3	2	CSS0040372/CSS0032720	1	CSS0047731
map00061	Fatty acid biosynthesis	6/965	100/9145	0.960204	0.999954	novel.7508/CSS0036031/novel.10709/CSS0019878/CSS0014147/novel.1497	6	3	novel.7508/novel.10709/novel.1497	3	CSS0036031/CSS0019878/CSS0014147
map00030	Pentose phosphate pathway	7/965	114/9145	0.963688	0.999954	CSS0028383/CSS0007205/CSS0035797/CSS0014335/CSS0030378/CSS0033979/CSS0012340	7	2	CSS0030378/CSS0012340	5	CSS0028383/CSS0007205/CSS0035797/CSS0014335/CSS0033979
map00670	One carbon pool by folate	1/965	30/9145	0.964953	0.999954	CSS0030713	1	0		1	CSS0030713
map03050	Proteasome	10/965	162/9145	0.981276	0.999954	CSS0021281/CSS0021776/CSS0043848/CSS0049926/CSS0029389/CSS0011443/CSS0004688/novel.3881/CSS0029971/novel.266	10	3	CSS0021281/CSS0021776/novel.3881	7	CSS0043848/CSS0049926/CSS0029389/CSS0011443/CSS0004688/CSS0029971/novel.266
map00970	Aminoacyl-tRNA biosynthesis	9/965	151/9145	0.982907	0.999954	CSS0014733/CSS0028638/CSS0018221/CSS0049673/novel.7238/CSS0030571/CSS0024750/CSS0005079/CSS0007660	9	3	novel.7238/CSS0030571/CSS0005079	6	CSS0014733/CSS0028638/CSS0018221/CSS0049673/CSS0024750/CSS0007660
map03420	Nucleotide excision repair	5/965	101/9145	0.985659	0.999954	CSS0031386/CSS0050130/CSS0020697/CSS0032720/CSS0005493	5	3	CSS0020697/CSS0032720/CSS0005493	2	CSS0031386/CSS0050130
map03060	Protein export	5/965	102/9145	0.986712	0.999954	CSS0037481/CSS0030360/CSS0026490/CSS0032624/CSS0008667	5	3	CSS0030360/CSS0026490/CSS0008667	2	CSS0037481/CSS0032624
map01212	Fatty acid metabolism	9/965	156/9145	0.987563	0.999954	CSS0009750/CSS0006047/novel.7508/CSS0036031/novel.10709/CSS0019878/CSS0014147/CSS0032028/novel.1497	9	4	CSS0009750/novel.7508/novel.10709/novel.1497	5	CSS0006047/CSS0036031/CSS0019878/CSS0014147/CSS0032028
map00600	Sphingolipid metabolism	2/965	59/9145	0.989121	0.999954	CSS0027518/CSS0049568	2	2	CSS0027518/CSS0049568	0
map00510	N-Glycan biosynthesis	4/965	97/9145	0.993793	0.999954	CSS0046263/novel.7499/CSS0022527/CSS0039523	4	2	novel.7499/CSS0039523	2	CSS0046263/CSS0022527
map00790	Folate biosynthesis	1/965	46/9145	0.99416	0.999954	CSS0048937	1	1	CSS0048937	0
map04070	Phosphatidylinositol signaling system	7/965	141/9145	0.994309	0.999954	CSS0043064/CSS0032965/CSS0018156/CSS0012367/CSS0045497/CSS0015839/CSS0048421	7	2	CSS0015839/CSS0048421	5	CSS0043064/CSS0032965/CSS0018156/CSS0012367/CSS0045497
map04136	Autophagy - other	4/965	102/9145	0.995938	0.999954	CSS0020670/CSS0029668/novel.5372/CSS0028585	4	2	CSS0020670/novel.5372	2	CSS0029668/CSS0028585
map04130	SNARE interactions in vesicular transport	2/965	86/9145	0.999266	0.999954	CSS0006243/novel.8825	2	1	CSS0006243	1	novel.8825
map03018	RNA degradation	12/965	239/9145	0.999321	0.999954	CSS0021256/CSS0035797/CSS0000902/CSS0045082/CSS0044441/CSS0030941/CSS0039585/CSS0039726/CSS0023490/CSS0012715/CSS0020898/CSS0019965	12	7	CSS0021256/CSS0000902/CSS0044441/CSS0030941/CSS0023490/CSS0012715/CSS0019965	5	CSS0035797/CSS0045082/CSS0039585/CSS0039726/CSS0020898
map04144	Endocytosis	16/965	332/9145	0.999954	0.999954	CSS0036851/CSS0015270/CSS0038336/CSS0023722/CSS0011105/CSS0002945/CSS0006593/CSS0027802/CSS0010055/novel.344/CSS0028561/CSS0004307/CSS0045535/novel.6302/CSS0050431/CSS0036188	16	10	CSS0036851/CSS0038336/CSS0023722/CSS0011105/CSS0002945/CSS0010055/novel.344/CSS0045535/CSS0050431/CSS0036188	6	CSS0015270/CSS0006593/CSS0027802/CSS0028561/CSS0004307/novel.6302

## Sheet: Supplementary Table S2
Supplementary Table S2. KEGG pathway annotation for ST vs MT DEGs.
Map ID	Map Title	GeneRatio	BgRatio	P-Value	Padj	Gene ID	Count	Up	Up Gene ID	Down	Down Gene ID
map00941	Flavonoid biosynthesis	29/370	87/9222	1.29552e-19	1.39916e-17	CSS0030597/CSS0016177/CSS0004474/CSS0046529/CSS0000672/CSS0010687/CSS0005927/CSS0007714/CSS0033195/CSS0002737/CSS0007745/CSS0033075/CSS0025990/CSS0050436/CSS0041663/CSS0030176/CSS0002506/CSS0045924/CSS0005999/CSS0014132/CSS0016543/CSS0040835/CSS0001763/CSS0023458/CSS0019002/CSS0010290/CSS0017197/CSS0048905/novel.10715	29	27	CSS0030597/CSS0016177/CSS0004474/CSS0046529/CSS0000672/CSS0010687/CSS0005927/CSS0007714/CSS0033195/CSS0002737/CSS0007745/CSS0033075/CSS0025990/CSS0050436/CSS0041663/CSS0030176/CSS0002506/CSS0045924/CSS0005999/CSS0014132/CSS0016543/CSS0023458/CSS0019002/CSS0010290/CSS0017197/CSS0048905/novel.10715	2	CSS0040835/CSS0001763
map00944	Flavone and flavonol biosynthesis	10/370	22/9222	4.02701e-09	2.17459e-07	CSS0047476/CSS0030176/CSS0014534/CSS0010045/CSS0014132/CSS0043119/CSS0040835/CSS0045662/CSS0049468/CSS0048905	10	9	CSS0047476/CSS0030176/CSS0014534/CSS0010045/CSS0014132/CSS0043119/CSS0045662/CSS0049468/CSS0048905	1	CSS0040835
map04712	Circadian rhythm - plant	13/370	62/9222	7.87642e-07	2.83551e-05	CSS0030597/CSS0004474/CSS0007714/CSS0025990/CSS0032818/CSS0048476/CSS0033545/CSS0047972/CSS0017104/CSS0046378/CSS0019145/CSS0017197/CSS0031509	13	11	CSS0030597/CSS0004474/CSS0007714/CSS0025990/CSS0032818/CSS0048476/CSS0017104/CSS0046378/CSS0019145/CSS0017197/CSS0031509	2	CSS0033545/CSS0047972
map00591	Linoleic acid metabolism	6/370	20/9222	9.61971e-05	0.00259732	CSS0032783/CSS0033612/CSS0021769/CSS0003467/CSS0047561/CSS0019188	6	2	CSS0047561/CSS0019188	4	CSS0032783/CSS0033612/CSS0021769/CSS0003467
map00400	Phenylalanine, tyrosine and tryptophan biosynthesis	12/370	92/9222	0.000290639	0.0062778	CSS0023512/CSS0027999/CSS0032464/CSS0037406/CSS0024860/CSS0030581/CSS0042615/CSS0024356/CSS0011231/CSS0015222/CSS0016157/novel.10065	12	10	CSS0023512/CSS0027999/CSS0032464/CSS0037406/CSS0024860/CSS0030581/CSS0042615/CSS0024356/CSS0015222/CSS0016157	2	CSS0011231/novel.10065
map00940	Phenylpropanoid biosynthesis	19/370	208/9222	0.000682499	0.012285	CSS0041448/CSS0034802/CSS0018870/CSS0002737/CSS0021474/CSS0003013/CSS0048281/CSS0002506/CSS0027422/CSS0005999/CSS0025605/CSS0011466/CSS0017267/CSS0028286/CSS0013157/CSS0016307/CSS0039486/CSS0029244/CSS0018765	19	14	CSS0041448/CSS0034802/CSS0018870/CSS0002737/CSS0021474/CSS0003013/CSS0048281/CSS0002506/CSS0027422/CSS0005999/CSS0025605/CSS0028286/CSS0039486/CSS0018765	5	CSS0011466/CSS0017267/CSS0013157/CSS0016307/CSS0029244
map00906	Carotenoid biosynthesis	7/370	48/9222	0.00281156	0.0433784	CSS0021777/CSS0037928/CSS0044082/CSS0027354/CSS0025398/CSS0039798/CSS0033791	7	6	CSS0037928/CSS0044082/CSS0027354/CSS0025398/CSS0039798/CSS0033791	1	CSS0021777
map00062	Fatty acid elongation	6/370	37/9222	0.00324217	0.0437694	CSS0032944/CSS0029062/CSS0044924/CSS0005191/CSS0050485/CSS0025961	6	4	CSS0032944/CSS0029062/CSS0044924/CSS0050485	2	CSS0005191/CSS0025961
map00909	Sesquiterpenoid and triterpenoid biosynthesis	6/370	40/9222	0.00483928	0.0535715	CSS0024965/CSS0006977/CSS0005390/CSS0012478/CSS0002728/CSS0039045	6	4	CSS0024965/CSS0006977/CSS0005390/CSS0002728	2	CSS0012478/CSS0039045
map00960	Tropane, piperidine and pyridine alkaloid biosynthesis	7/370	53/9222	0.00496032	0.0535715	CSS0030597/CSS0004474/CSS0007714/CSS0025990/CSS0037406/CSS0042615/CSS0017197	7	7	CSS0030597/CSS0004474/CSS0007714/CSS0025990/CSS0037406/CSS0042615/CSS0017197	0
map00480	Glutathione metabolism	16/370	210/9222	0.0103272	0.101394	CSS0028669/CSS0040090/CSS0034174/CSS0039506/CSS0022141/CSS0004056/CSS0026654/CSS0010169/CSS0046109/CSS0044327/CSS0026690/CSS0022086/CSS0019817/CSS0005789/CSS0042681/CSS0049773	16	14	CSS0028669/CSS0040090/CSS0034174/CSS0039506/CSS0022141/CSS0004056/CSS0026654/CSS0010169/CSS0046109/CSS0044327/CSS0026690/CSS0022086/CSS0005789/CSS0049773	2	CSS0019817/CSS0042681
map00130	Ubiquinone and other terpenoid-quinone biosynthesis	9/370	92/9222	0.0112855	0.10157	CSS0002737/CSS0003013/CSS0002506/CSS0037406/CSS0005999/CSS0042615/CSS0035477/CSS0027627/novel.10159	9	9	CSS0002737/CSS0003013/CSS0002506/CSS0037406/CSS0005999/CSS0042615/CSS0035477/CSS0027627/novel.10159	0
map00592	alpha-Linolenic acid metabolism	8/370	80/9222	0.0145597	0.120958	CSS0032783/CSS0033612/CSS0021769/CSS0003467/CSS0046078/CSS0006280/CSS0009039/CSS0019298	8	1	CSS0019298	7	CSS0032783/CSS0033612/CSS0021769/CSS0003467/CSS0046078/CSS0006280/CSS0009039
map00360	Phenylalanine metabolism	7/370	68/9222	0.0187394	0.136368	CSS0041448/CSS0034802/CSS0018870/CSS0021474/CSS0048281/CSS0037406/CSS0042615	7	7	CSS0041448/CSS0034802/CSS0018870/CSS0021474/CSS0048281/CSS0037406/CSS0042615	0
map00904	Diterpenoid biosynthesis	4/370	26/9222	0.0189401	0.136368	CSS0010875/CSS0017409/CSS0002801/CSS0032992	4	3	CSS0010875/CSS0017409/CSS0002801	1	CSS0032992
map00750	Vitamin B6 metabolism	3/370	18/9222	0.0334054	0.225487	CSS0039600/CSS0009736/CSS0007448	3	3	CSS0039600/CSS0009736/CSS0007448	0
map00860	Porphyrin metabolism	7/370	81/9222	0.0434217	0.275855	CSS0041527/CSS0033593/CSS0030812/CSS0004684/CSS0039476/novel.7015/CSS0004139	7	3	CSS0030812/novel.7015/CSS0004139	4	CSS0041527/CSS0033593/CSS0004684/CSS0039476
map00999	Biosynthesis of various plant secondary metabolites	8/370	103/9222	0.0545574	0.327344	CSS0048019/CSS0023105/CSS0030581/CSS0032189/CSS0040945/CSS0001408/CSS0042659/CSS0047840	8	8	CSS0048019/CSS0023105/CSS0030581/CSS0032189/CSS0040945/CSS0001408/CSS0042659/CSS0047840	0
map00020	Citrate cycle (TCA cycle)	9/370	126/9222	0.0663604	0.377206	CSS0011689/CSS0044706/CSS0047285/CSS0012823/CSS0039465/CSS0037096/novel.286/CSS0016509/novel.427	9	8	CSS0011689/CSS0044706/CSS0047285/CSS0012823/CSS0039465/novel.286/CSS0016509/novel.427	1	CSS0037096
map02010	ABC transporters	9/370	134/9222	0.0895923	0.483798	CSS0021650/CSS0012075/CSS0014630/CSS0042435/CSS0030556/CSS0031143/CSS0020197/CSS0046731/CSS0048786	9	6	CSS0012075/CSS0014630/CSS0030556/CSS0031143/CSS0046731/CSS0048786	3	CSS0021650/CSS0042435/CSS0020197
map00740	Riboflavin metabolism	4/370	44/9222	0.0987137	0.492393	CSS0004691/CSS0042121/CSS0009365/CSS0044350	4	3	CSS0004691/CSS0042121/CSS0044350	1	CSS0009365
map00073	Cutin, suberine and wax biosynthesis	3/370	28/9222	0.100302	0.492393	CSS0036698/CSS0044813/CSS0033566	3	3	CSS0036698/CSS0044813/CSS0033566	0
map00195	Photosynthesis	6/370	83/9222	0.115616	0.542891	CSS0016237/CSS0004563/CSS0045008/CSS0022105/CSS0043179/CSS0050033	6	2	CSS0004563/CSS0043179	4	CSS0016237/CSS0045008/CSS0022105/CSS0050033
map04626	Plant-pathogen interaction	19/370	357/9222	0.127105	0.571973	CSS0031870/CSS0037160/CSS0002306/CSS0032244/CSS0023385/CSS0032944/CSS0006250/CSS0029062/CSS0044924/CSS0005191/CSS0012021/CSS0012590/novel.9980/CSS0025961/CSS0042249/CSS0027500/CSS0009068/CSS0042780/novel.9761	19	6	CSS0031870/CSS0032944/CSS0029062/CSS0044924/CSS0012021/CSS0042249	13	CSS0037160/CSS0002306/CSS0032244/CSS0023385/CSS0006250/CSS0005191/CSS0012590/novel.9980/CSS0025961/CSS0027500/CSS0009068/CSS0042780/novel.9761
map00908	Zeatin biosynthesis	5/370	70/9222	0.149046	0.632317	CSS0040862/CSS0020241/CSS0027746/CSS0006067/CSS0035561	5	3	CSS0040862/CSS0027746/CSS0006067	2	CSS0020241/CSS0035561
map00450	Selenocompound metabolism	4/370	52/9222	0.154689	0.632317	CSS0035920/CSS0043546/novel.1458/CSS0026952	4	3	CSS0035920/CSS0043546/novel.1458	1	CSS0026952
map00052	Galactose metabolism	6/370	91/9222	0.158079	0.632317	CSS0022856/CSS0014335/CSS0004766/CSS0025327/CSS0012174/CSS0016821	6	4	CSS0022856/CSS0014335/CSS0025327/CSS0012174	2	CSS0004766/CSS0016821
map00945	Stilbenoid, diarylheptanoid and gingerol biosynthesis	3/370	36/9222	0.174162	0.671766	CSS0002737/CSS0002506/CSS0005999	3	3	CSS0002737/CSS0002506/CSS0005999	0
map00966	Glucosinolate biosynthesis	2/370	20/9222	0.190454	0.705563	CSS0000506/CSS0036801	2	2	CSS0000506/CSS0036801	0
map00350	Tyrosine metabolism	5/370	77/9222	0.19599	0.705563	CSS0037406/CSS0007230/CSS0042615/CSS0027431/novel.8926	5	5	CSS0037406/CSS0007230/CSS0042615/CSS0027431/novel.8926	0
map04016	MAPK signaling pathway - plant	12/370	234/9222	0.230452	0.802864	CSS0008894/CSS0037160/CSS0002306/CSS0047466/CSS0050386/CSS0027597/CSS0026116/CSS0000517/CSS0006971/CSS0027500/CSS0015228/CSS0034740	12	3	CSS0026116/CSS0000517/CSS0006971	9	CSS0008894/CSS0037160/CSS0002306/CSS0047466/CSS0050386/CSS0027597/CSS0027500/CSS0015228/CSS0034740
map00640	Propanoate metabolism	5/370	83/9222	0.23974	0.809121	CSS0020243/CSS0005588/novel.9984/CSS0023861/novel.427	5	5	CSS0020243/CSS0005588/novel.9984/CSS0023861/novel.427	0
map00010	Glycolysis / Gluconeogenesis	12/370	240/9222	0.256758	0.840297	CSS0042052/CSS0014335/CSS0027832/CSS0046841/CSS0027431/CSS0037096/CSS0033979/CSS0013717/CSS0040302/novel.3054/novel.5722/novel.427	12	9	CSS0042052/CSS0014335/CSS0027832/CSS0046841/CSS0027431/CSS0013717/CSS0040302/novel.3054/novel.427	3	CSS0037096/CSS0033979/novel.5722
map00040	Pentose and glucuronate interconversions	5/370	88/9222	0.278018	0.883116	CSS0028582/CSS0011472/CSS0036004/CSS0027191/CSS0046026	5	2	CSS0011472/CSS0036004	3	CSS0028582/CSS0027191/CSS0046026
map00232	Caffeine metabolism	1/370	10/9222	0.336143	0.972788	CSS0019594	1	0		1	CSS0019594
map00053	Ascorbate and aldarate metabolism	5/370	96/9222	0.341385	0.972788	CSS0027783/CSS0034174/CSS0027346/CSS0040302/CSS0044211	5	3	CSS0027783/CSS0034174/CSS0040302	2	CSS0027346/CSS0044211
map04075	Plant hormone signal transduction	17/370	377/9222	0.344327	0.972788	CSS0010510/CSS0047466/CSS0034430/CSS0047019/CSS0047972/CSS0010306/CSS0027597/novel.1008/CSS0034397/CSS0007979/CSS0016015/novel.6772/CSS0027500/CSS0015228/CSS0000235/novel.8310/CSS0001919	17	2	CSS0016015/novel.8310	15	CSS0010510/CSS0047466/CSS0034430/CSS0047019/CSS0047972/CSS0010306/CSS0027597/novel.1008/CSS0034397/CSS0007979/novel.6772/CSS0027500/CSS0015228/CSS0000235/CSS0001919
map00280	Valine, leucine and isoleucine degradation	6/370	120/9222	0.350578	0.972788	CSS0005588/novel.9984/CSS0036801/CSS0040302/novel.5509/novel.427	6	6	CSS0005588/novel.9984/CSS0036801/CSS0040302/novel.5509/novel.427	0
map00905	Brassinosteroid biosynthesis	2/370	31/9222	0.355021	0.972788	CSS0048106/CSS0026179	2	0		2	CSS0048106/CSS0026179
map00430	Taurine and hypotaurine metabolism	1/370	11/9222	0.362807	0.972788	CSS0039506	1	1	CSS0039506	0
map00910	Nitrogen metabolism	3/370	54/9222	0.369299	0.972788	CSS0049176/CSS0038145/CSS0040156	3	2	CSS0038145/CSS0040156	1	CSS0049176
map00590	Arachidonic acid metabolism	1/370	12/9222	0.388403	0.99875	CSS0039506	1	1	CSS0039506	0
map00500	Starch and sucrose metabolism	12/370	272/9222	0.409879	0.999949	CSS0014335/CSS0035419/CSS0026865/CSS0050005/CSS0040001/CSS0003801/CSS0027311/CSS0047759/CSS0000728/novel.2745/CSS0028296/novel.6691	12	8	CSS0014335/CSS0035419/CSS0026865/CSS0050005/CSS0040001/CSS0027311/CSS0047759/CSS0000728	4	CSS0003801/novel.2745/CSS0028296/novel.6691
map00561	Glycerolipid metabolism	5/370	109/9222	0.445525	0.999949	CSS0017305/novel.10299/CSS0046431/novel.3209/CSS0040302	5	4	CSS0017305/novel.10299/novel.3209/CSS0040302	1	CSS0046431
map00260	Glycine, serine and threonine metabolism	6/370	134/9222	0.451522	0.999949	CSS0030954/CSS0046683/CSS0016421/novel.5509/CSS0016157/novel.427	6	6	CSS0030954/CSS0046683/CSS0016421/novel.5509/CSS0016157/novel.427	0
map01210	2-Oxocarboxylic acid metabolism	6/370	134/9222	0.451522	0.999949	CSS0000506/CSS0044706/CSS0039465/CSS0046683/CSS0036801/novel.286	6	6	CSS0000506/CSS0044706/CSS0039465/CSS0046683/CSS0036801/novel.286	0
map00903	Limonene and pinene degradation	1/370	15/9222	0.459199	0.999949	CSS0040302	1	1	CSS0040302	0
map01230	Biosynthesis of amino acids	20/370	485/9222	0.483021	0.999949	CSS0023512/CSS0042052/CSS0027999/CSS0032464/CSS0027832/CSS0024860/CSS0030581/CSS0044706/CSS0046841/CSS0039465/CSS0024356/CSS0046683/CSS0016421/CSS0036801/CSS0011231/CSS0015222/novel.3054/novel.286/CSS0016157/novel.10065	20	18	CSS0023512/CSS0042052/CSS0027999/CSS0032464/CSS0027832/CSS0024860/CSS0030581/CSS0044706/CSS0046841/CSS0039465/CSS0024356/CSS0046683/CSS0016421/CSS0036801/CSS0015222/novel.3054/novel.286/CSS0016157	2	CSS0011231/novel.10065
map00950	Isoquinoline alkaloid biosynthesis	2/370	42/9222	0.506967	0.999949	CSS0037406/CSS0042615	2	2	CSS0037406/CSS0042615	0
map00270	Cysteine and methionine metabolism	11/370	267/9222	0.508384	0.999949	CSS0008894/CSS0037406/CSS0042615/CSS0046683/CSS0042659/CSS0036801/CSS0033366/novel.5509/CSS0010339/CSS0016776/CSS0034740	11	8	CSS0037406/CSS0042615/CSS0046683/CSS0042659/CSS0036801/CSS0033366/novel.5509/CSS0010339	3	CSS0008894/CSS0016776/CSS0034740
map00564	Glycerophospholipid metabolism	8/370	193/9222	0.51397	0.999949	CSS0017281/CSS0024937/CSS0039605/CSS0031535/CSS0025619/CSS0029965/novel.2860/CSS0046431	8	5	CSS0017281/CSS0039605/CSS0031535/CSS0025619/CSS0029965	3	CSS0024937/novel.2860/CSS0046431
map00511	Other glycan degradation	2/370	45/9222	0.544252	0.999949	CSS0005256/CSS0026062	2	2	CSS0005256/CSS0026062	0
map00760	Nicotinate and nicotinamide metabolism	2/370	47/9222	0.567997	0.999949	CSS0024936/novel.1730	2	2	CSS0024936/novel.1730	0
map00770	Pantothenate and CoA biosynthesis	3/370	74/9222	0.575187	0.999949	CSS0027402/CSS0036801/CSS0040302	3	3	CSS0027402/CSS0036801/CSS0040302	0
map00310	Lysine degradation	3/370	75/9222	0.58437	0.999949	CSS0030954/CSS0040302/novel.427	3	3	CSS0030954/CSS0040302/novel.427	0
map00051	Fructose and mannose metabolism	4/370	102/9222	0.589781	0.999949	CSS0046841/CSS0004485/CSS0033979/novel.3054	4	2	CSS0046841/novel.3054	2	CSS0004485/CSS0033979
map00100	Steroid biosynthesis	2/370	49/9222	0.590838	0.999949	CSS0006977/CSS0008081	2	2	CSS0006977/CSS0008081	0
map00730	Thiamine metabolism	2/370	49/9222	0.590838	0.999949	CSS0018056/CSS0038544	2	1	CSS0018056	1	CSS0038544
map00261	Monobactam biosynthesis	1/370	23/9222	0.610528	0.999949	CSS0046683	1	1	CSS0046683	0
map00520	Amino sugar and nucleotide sugar metabolism	9/370	238/9222	0.620526	0.999949	CSS0014335/CSS0035419/CSS0026865/CSS0013223/CSS0050386/CSS0026116/CSS0021211/CSS0009243/CSS0000517	9	6	CSS0014335/CSS0035419/CSS0026865/CSS0026116/CSS0021211/CSS0000517	3	CSS0013223/CSS0050386/CSS0009243
map03018	RNA degradation	9/370	240/9222	0.630532	0.999949	CSS0008620/CSS0028008/CSS0018724/CSS0019965/CSS0043062/CSS0001666/CSS0029925/CSS0021338/CSS0017442	9	4	CSS0018724/CSS0019965/CSS0029925/CSS0017442	5	CSS0008620/CSS0028008/CSS0043062/CSS0001666/CSS0021338
map00380	Tryptophan metabolism	4/370	110/9222	0.649361	0.999949	CSS0000506/CSS0006416/CSS0040302/novel.427	4	4	CSS0000506/CSS0006416/CSS0040302/novel.427	0
map00300	Lysine biosynthesis	1/370	26/9222	0.655664	0.999949	CSS0046683	1	1	CSS0046683	0
map00196	Photosynthesis - antenna proteins	1/370	29/9222	0.695581	0.999949	CSS0039893	1	1	CSS0039893	0
map04120	Ubiquitin mediated proteolysis	10/370	283/9222	0.705285	0.999949	CSS0033688/CSS0019145/CSS0016923/CSS0039708/CSS0026467/novel.7527/CSS0013078/CSS0046863/CSS0021426/novel.7528	10	8	CSS0033688/CSS0019145/CSS0026467/novel.7527/CSS0013078/CSS0046863/CSS0021426/novel.7528	2	CSS0016923/CSS0039708
map00562	Inositol phosphate metabolism	5/370	149/9222	0.719619	0.999949	CSS0027783/CSS0046841/CSS0031535/novel.5722/CSS0048148	5	4	CSS0027783/CSS0046841/CSS0031535/CSS0048148	1	novel.5722
map00620	Pyruvate metabolism	8/370	233/9222	0.723711	0.999949	CSS0020243/CSS0042052/CSS0027431/CSS0037096/CSS0024800/CSS0040302/CSS0023861/novel.427	8	7	CSS0020243/CSS0042052/CSS0027431/CSS0024800/CSS0040302/CSS0023861/novel.427	1	CSS0037096
map00900	Terpenoid backbone biosynthesis	3/370	93/9222	0.727176	0.999949	CSS0018056/CSS0032883/CSS0012597	3	2	CSS0018056/CSS0012597	1	CSS0032883
map00565	Ether lipid metabolism	2/370	64/9222	0.733692	0.999949	CSS0031535/CSS0029965	2	2	CSS0031535/CSS0029965	0
map00410	beta-Alanine metabolism	3/370	94/9222	0.733851	0.999949	CSS0005588/novel.9984/CSS0040302	3	3	CSS0005588/novel.9984/CSS0040302	0
map00970	Aminoacyl-tRNA biosynthesis	5/370	154/9222	0.746055	0.999949	CSS0035920/CSS0043546/novel.7836/CSS0026523/novel.1458	5	5	CSS0035920/CSS0043546/novel.7836/CSS0026523/novel.1458	0
map04146	Peroxisome	6/370	184/9222	0.753695	0.999949	CSS0040118/CSS0026139/CSS0030954/CSS0044813/CSS0033932/CSS0044925	6	5	CSS0026139/CSS0030954/CSS0044813/CSS0033932/CSS0044925	1	CSS0040118
map01240	Biosynthesis of cofactors	17/370	486/9222	0.756795	0.999949	CSS0039600/CSS0009736/CSS0007448/CSS0024936/CSS0009365/CSS0035477/CSS0027402/CSS0027627/CSS0038544/CSS0036801/CSS0039476/novel.7015/CSS0027346/novel.10159/CSS0040302/CSS0044211/novel.427	17	12	CSS0039600/CSS0009736/CSS0007448/CSS0024936/CSS0035477/CSS0027402/CSS0027627/CSS0036801/novel.7015/novel.10159/CSS0040302/novel.427	5	CSS0009365/CSS0038544/CSS0039476/CSS0027346/CSS0044211
map00061	Fatty acid biosynthesis	3/370	102/9222	0.782698	0.999949	CSS0020243/CSS0044925/CSS0023861	3	3	CSS0020243/CSS0044925/CSS0023861	0
map00290	Valine, leucine and isoleucine biosynthesis	1/370	41/9222	0.814113	0.999949	CSS0036801	1	1	CSS0036801	0
map00071	Fatty acid degradation	3/370	108/9222	0.814286	0.999949	CSS0027431/CSS0040302/CSS0044925	3	3	CSS0027431/CSS0040302/CSS0044925	0
map03250	Viral life cycle - HIV-1	2/370	76/9222	0.815311	0.999949	CSS0027294/CSS0006911	2	0		2	CSS0027294/CSS0006911
map00630	Glyoxylate and dicarboxylate metabolism	5/370	170/9222	0.818216	0.999949	CSS0044706/CSS0039465/CSS0033932/novel.286/novel.427	5	5	CSS0044706/CSS0039465/CSS0033932/novel.286/novel.427	0
map01250	Biosynthesis of nucleotide sugars	5/370	173/9222	0.829733	0.999949	CSS0027783/CSS0014335/CSS0035419/CSS0026865/CSS0009243	5	4	CSS0027783/CSS0014335/CSS0035419/CSS0026865	1	CSS0009243
map00030	Pentose phosphate pathway	3/370	114/9222	0.841903	0.999949	CSS0014335/CSS0033979/novel.3054	3	2	CSS0014335/novel.3054	1	CSS0033979
map00790	Folate biosynthesis	1/370	46/9222	0.848677	0.999949	CSS0009365	1	0		1	CSS0009365
map00710	Carbon fixation in photosynthetic organisms	5/370	179/9222	0.85099	0.999949	CSS0027832/CSS0046841/CSS0016333/CSS0033979/novel.3054	5	3	CSS0027832/CSS0046841/novel.3054	2	CSS0016333/CSS0033979
map00340	Histidine metabolism	1/370	50/9222	0.87165	0.999949	CSS0040302	1	1	CSS0040302	0
map01212	Fatty acid metabolism	4/370	156/9222	0.877745	0.999949	CSS0020243/CSS0050485/CSS0044925/CSS0023861	4	4	CSS0020243/CSS0050485/CSS0044925/CSS0023861	0
map00563	Glycosylphosphatidylinositol (GPI)-anchor biosynthesis	1/370	53/9222	0.886567	0.999949	novel.2212	1	0		1	novel.2212
map03008	Ribosome biogenesis in eukaryotes	4/370	165/9222	0.902918	0.999949	CSS0032818/CSS0033545/CSS0012113/CSS0021338	4	2	CSS0032818/CSS0012113	2	CSS0033545/CSS0021338
map00190	Oxidative phosphorylation	8/370	297/9222	0.914783	0.999949	CSS0011689/CSS0046791/CSS0012823/novel.10485/CSS0008656/CSS0041224/CSS0033139/CSS0016509	8	6	CSS0011689/CSS0046791/CSS0012823/CSS0041224/CSS0033139/CSS0016509	2	novel.10485/CSS0008656
map03420	Nucleotide excision repair	2/370	101/9222	0.917656	0.999949	CSS0013078/CSS0021426	2	2	CSS0013078/CSS0021426	0
map03440	Homologous recombination	2/370	101/9222	0.917656	0.999949	CSS0012189/CSS0006206	2	1	CSS0006206	1	CSS0012189
map04070	Phosphatidylinositol signaling system	3/370	142/9222	0.928639	0.999949	CSS0046431/CSS0031648/CSS0048148	3	2	CSS0031648/CSS0048148	1	CSS0046431
map00460	Cyanoamino acid metabolism	1/370	77/9222	0.957844	0.999949	CSS0039506	1	1	CSS0039506	0
map00230	Purine metabolism	4/370	202/9222	0.964682	0.999949	CSS0014335/CSS0038544/CSS0019594/novel.4926	4	1	CSS0014335	3	CSS0038544/CSS0019594/novel.4926
map04130	SNARE interactions in vesicular transport	1/370	86/9222	0.970936	0.999949	CSS0012390	1	0		1	CSS0012390
map04141	Protein processing in endoplasmic reticulum	11/370	450/9222	0.975489	0.999949	CSS0049598/novel.8022/CSS0034429/CSS0010760/CSS0047853/CSS0037751/CSS0036858/novel.7527/novel.66/CSS0021426/novel.7528	11	7	novel.8022/CSS0034429/CSS0010760/CSS0036858/novel.7527/CSS0021426/novel.7528	4	CSS0049598/CSS0047853/CSS0037751/novel.66
map00510	N-Glycan biosynthesis	1/370	98/9222	0.982308	0.999949	CSS0049950	1	0		1	CSS0049950
map00240	Pyrimidine metabolism	2/370	149/9222	0.984382	0.999949	CSS0015085/CSS0004727	2	1	CSS0004727	1	CSS0015085
map03060	Protein export	1/370	102/9222	0.985008	0.999949	CSS0027522	1	0		1	CSS0027522
map04136	Autophagy - other	1/370	103/9222	0.985617	0.999949	novel.9403	1	1	novel.9403	0
map01232	Nucleotide metabolism	3/370	196/9222	0.986771	0.999949	CSS0015085/CSS0038544/CSS0004727	3	1	CSS0004727	2	CSS0015085/CSS0038544
map00330	Arginine and proline metabolism	1/370	115/9222	0.991253	0.999949	CSS0040302	1	1	CSS0040302	0
map00250	Alanine, aspartate and glutamate metabolism	1/370	125/9222	0.994224	0.999949	novel.5509	1	1	novel.5509	0
map04145	Phagosome	1/370	162/9222	0.998761	0.999949	CSS0011488	1	1	CSS0011488	0
map03015	mRNA surveillance pathway	3/370	267/9222	0.998814	0.999949	CSS0027300/CSS0027569/novel.3578	3	1	CSS0027300	2	CSS0027569/novel.3578
map03050	Proteasome	1/370	165/9222	0.998907	0.999949	novel.8305	1	1	novel.8305	0
map04144	Endocytosis	4/370	331/9222	0.999391	0.999949	CSS0029965/CSS0000976/CSS0029031/novel.6522	4	3	CSS0029965/CSS0000976/novel.6522	1	CSS0029031
map03010	Ribosome	7/370	464/9222	0.999554	0.999949	CSS0028441/novel.3028/CSS0004897/CSS0010324/CSS0033218/CSS0033547/CSS0050139	7	7	CSS0028441/novel.3028/CSS0004897/CSS0010324/CSS0033218/CSS0033547/CSS0050139	0
map03013	Nucleocytoplasmic transport	2/370	276/9222	0.999866	0.999949	CSS0027294/novel.10075	2	1	novel.10075	1	CSS0027294
map03040	Spliceosome	3/370	354/9222	0.999949	0.999949	CSS0011583/CSS0014433/CSS0019382	3	1	CSS0014433	2	CSS0011583/CSS0019382

## Sheet: Supplementary Table S3
Supplementary Table S3. FKPM values of genes in the starch and cellulose biosynthetic pathways.
Gene	FPKM
	WT1	WT2	WT3	MT1	MT2	MT3	ST1	ST2	ST3
CSS0045493 (CsPGI1)	5.86216	3.69551	3.5646	12.8537	8.7314	4.18753	7.86847	5.30473	5.45675
CSS0034477 (CsPGI2)	8.72091	4.81245	10.1384	11.4931	9.89226	13.1272	10.9644	11.5426	12.1281
CSS0030378 (CsPGI3)	11.9986	15.6365	9.94116	3.73019	5.21677	5.68536	4.21846	6.28505	5.49334
CSS0014335 (CsPGM1)	21.671	19.4306	15.2481	42.4978	46.5447	37.3017	104.881	138.588	126.624
CSS0010922 (CsPGM2)	72.0449	72.5837	75.8682	106.092	110.56	99.3156	97.7638	101.823	100.678
CSS0050226 (CsAGPase1)	2.92638	1.60094	2.19652	3.16199	4.92285	6.20872	6.04839	6.26524	4.66244
CSS0026865 (CsAGPase2)	4.39344	3.23465	3.72866	14.284	16.3763	17.1442	40.57	42.7891	41.3611
CSS0035419 (CsAGPase3)	5.769	6.35037	6.20895	25.7937	29.2874	31.1135	69.3369	67.7616	64.7378
CSS0035735 (CsAGPase4)	0.764636	0.119517	0.110216	0.101877	0.163783	0	0.0477143	0.0944674	0
CSS0027173 (CsAGPase5)	0.764636	1.67324	0.881729	2.2413	2.12918	1.42529	0.715714	1.55871	1.23026
CSS0035261 (CsAGPase6)	135.042	147.386	152.916	207.943	193.995	172.604	162.17	158.564	152.454
CSS0026130 (CsAGPase7)	4.55451	1.59721	3.12257	1.85159	1.16734	2.8952	2.1935	2.57539	1.99922
CSS0032913 (CsAGPase8)	1.24333	0.742026	2.28093	1.84481	1.12983	2.0156	1.72804	2.10164	2.03682
CSS0000089 (CsAGPase9)	4.06884	3.70991	6.78018	5.28974	4.25203	3.96839	6.2475	4.21191	3.33278
CSS0011759 (CsAGPase10)	0.0654407	0.358007	1.51867	1.89204	0.784964	0.740026	0.343021	0.509349	0
CSS0036650 (CsAGPase11)	0.290186	0.846681	0.975988	0.451072	0.0966889	0	0.0845041	0.167306	0.174307
CSS0032826 (CsSS1)	4.42386	4.84034	6.39969	6.06461	6.49986	5.56366	10.1043	8.25091	11.7177
CSS0046806 (CsSS2)	55.6209	50.5989	42.0967	34.6489	36.0109	30.9301	32.1076	33.5072	32.7764
CSS0023626 (CsSS3)	135.041	150.017	114.435	105.72	112.585	93.8003	84.082	93.0816	96.4883
CSS0024844 (CsSS4)	32.787	28.2114	27.3809	22.0435	28.0405	24.7478	29.2343	27.1505	25.2751
CSS0031972 (CsSS5)	19.734	21.0043	26.6842	21.0343	25.3619	21.9539	25.4495	23.3356	24.917
CSS0028186 (CsSS6)	26.3672	36.1695	46.0613	46.2466	52.3193	30.8097	38.8499	26.2063	36.5221
CSS0046496 (CsSS7)	2.75478	0	7.14744	0	4.32716	0	0	0	0
CSS0012278 (CsSS8)	0	0	0	0	0	0	0	0.340341	0.354584
CSS0011060 (CsSS9)	0	0	0	0	0	0	0.321765	0	0
CSS0028922 (CsSS10)	1.71513	4.22235	8.22015	11.5973	1.28582	5.96779	4.8697	12.9787	9.2721
CSS0036692 (CsSS11)	2.6922	1.75974	1.76391	1.79349	3.45997	2.88932	3.2683	2.53993	2.33119
CSS0041358 (CsSS12)	2.59934	3.70069	2.90711	2.95003	3.25566	3.54148	2.92746	2.46463	2.6242
CSS0035890 (CsSS13)	11.4431	8.9703	8.18452	8.53795	9.81673	7.93804	9.51604	8.41804	10.467
CSS0032498 (CsSS14)	9.18522	10.3225	15.7396	14.6649	14.4724	15.682	12.6758	10.5824	13.3818
CSS0037992 (CsSS15)	21.7361	22.5146	20.2787	38.9794	34.3082	32.4976	43.5283	39.1161	39.6729
CSS0040001 (CsSS16)	0.205203	0.785826	1.44934	19.0426	26.5629	21.1523	66.24	59.5391	65.9133
CSS0000728 (CsSS17)	2.71256	0.404717	1.36848	38.6381	43.9993	62.0999	90.5887	100.126	111.315
CSS0004941 (CsSS18)	6.60479	8.48339	5.1068	284.095	319.554	315.868	577.352	573.648	622.201
CSS0004192 (CsSS19)	1.16579	1.09332	3.27677	39.0644	18.645	15.2114	31.2085	38.7437	40.0649
CSS0036234 (CsSS20)	0	0	0	1.21004	0.185268	0.806133	1.29537	0.641159	1.50298
CSS0016980 (CsSS21)	0	0	0	0	0.208091	0	0	0	0
CSS0031743 (CsBE1)	10.0673	9.114	6.03284	9.50846	9.32247	9.31295	12.813	14.5843	17.1285
CSS0015657 (CsBE2)	12.1446	9.47155	6.7508	7.3934	7.89231	7.00606	9.28006	12.4225	10.7995
CSS0018649 (CsBE3)	23.2706	17.6774	16.5757	22.8177	28.1738	21.0928	37.3856	40.6489	42.9861
CSS0016120 (CsBE4)	54.7741	49.1676	43.8468	59.3475	64.2213	53.7725	51.9044	58.3421	58.2655
CSS0005078 (CsDBE1)	6.8963	8.27185	4.05593	14.1707	14.7454	11.9016	17.4299	18.4344	15.9494
CSS0026477 (CsDBE2)	11.8054	12.5254	14.348	14.4858	14.2739	13.2255	13.1262	13.226	14.6659
CSS0022327 (CsDBE3)	9.87763	9.8402	9.56658	12.6244	11.4277	13.4453	20.135	20.7231	20.8487
CSS0035433 (CsDBE4)	2.29828	1.99692	0.954861	2.01741	2.5676	1.44061	2.86409	3.30291	2.10122
CSS0044600 (CsDBE5)	1.68671	1.8455	1.67443	1.72535	1.57724	1.01759	1.87757	2.89387	1.74035
CSS0043880 (CsUGPase1)	138.483	147.201	155.228	170.896	167.611	154.973	204.435	218.094	198.766
CSS0033291 (CsUGPase2)	0.814992	0.891718	0.462556	0.237533	1.12015	0.664631	0.84549	0.969128	0.504842
CSS0011354 (CsUGPase3)	10.8383	12.3216	12.5449	9.83514	9.59751	8.29543	8.24585	9.76721	7.9472
CSS0002027 (CsUGPase4)	9.18762	9.90254	9.68534	8.56886	8.42993	5.96423	8.98486	6.28535	10.1932
CSS0009305 (CsCESA1)	69.118	58.1883	42.8791	56.2121	65.0111	68.6979	48.1544	44.9968	46.4067
CSS0038121 (CsCESA2)	30.7789	31.7782	21.7117	20.111	26.1265	24.3629	23.4245	24.6306	22.9003
CSS0025911 (CsCESA3)	104.037	111.157	90.3657	91.5818	108.344	106.149	82.186	87.0948	89.6699
CSS0028360 (CsCESA4)	2.15079	3.26577	2.17014	1.47375	1.7989	2.67274	1.95567	1.74617	1.75992
CSS0034898 (CsCESA5)	22.3009	23.1467	8.03624	10.2952	15.6712	5.51825	11.5967	5.09949	9.69414
CSS0016274 (CsCESA6)	9.51296	7.07102	5.97299	2.48328	3.61757	7.24069	2.73259	2.95099	3.77322
CSS0012493 (CsCESA7)	0.507271	0.749287	0.9213	0.118277	0.177472	0.617766	0.354529	0.241284	0.525614
CSS0033685 (CsCESA8)	0	0	0	0.028687	0.0614917	0.026756	0	0	0.0831411
CSS0031116 (CsCESA9)	15.7636	14.3539	4.93468	6.93007	11.6867	9.25718	9.09532	7.44258	8.98333
CSS0012489 (CsCESA10)	1.62806	0.333999	1.50581	0.885741	0.16952	0.914632	0.859308	0.997317	0.825129
CSS0005229 (CsCESA11)	2.18875	0.788878	2.02657	0.552364	0.746443	1.20956	0.539897	0.690343	0.556824
CSS0014034 (CsCESA12)	2.33207	1.96919	0.664992	0.496471	1.16556	2.44756	1.01867	0.526128	0.867896
CSS0012399 (CsCESA13)	57.069	42.8851	30.1759	40.0164	46.7075	44.7721	44.2935	44.1891	43.3872
CSS0008005 (CsCESA14)	49.9842	48.391	37.078	37.4863	44.461	36.6627	28.2854	34.9052	30.9896
CSS0010245 (CsCESA15)	7.57336	7.73595	4.99093	5.86437	9.60945	12.4707	7.71486	7.63715	8.03229
FPKM, fragments per kilobase of transcript per million fragments mapped.

## Sheet: Supplementary Table S4
Supplementary Table S4. FKPM values of genes in the chlorophyll degradation pathway.
Gene	FPKM
	WT1	WT2	WT3	MT1	MT2	MT3	ST1	ST2	ST3
CSS0034731 (CsNYC1-1)	21.6529	21.0797	16.0417	40.1905	33.0624	35.8167	47.8867	43.6445	50.0026
CSS0001462 (CsNYC1-2)	42.0115	45.7252	35.3987	67.6221	67.8876	61.0742	81.9242	81.5188	77.3357
CSS0031926 (CsNOL1)	6.38682	8.83552	6.74055	11.75	16.843	9.53959	12.5013	10.0311	13.917
CSS0015127 (CsNOL2)	5.32606	4.76793	8.95661	10.8805	14.9774	9.03444	10.4702	12.562	13.2538
CSS0026751 (CsHCAR)	29.5787	31.3973	36.1799	44.7883	49.9639	38.2746	50.9953	54.0875	53.6549
CSS0030812 (CsSGR1)	12.0293	19.4216	18.0582	22.9855	18.623	29.6691	62.8617	58.6763	56.5716
CSS0036450 (CsSGR2)	2.83799	1.87945	2.78816	5.7813	1.34376	3.63808	6.78552	7.87976	2.69164
CSS0050352 (CsSGR3)	2.95049	2.0389	2.11526	2.46212	0.6209	1.14819	0.746148	0.604336	0.279834
CSS0004139 (CsSGR4)	7.32294	6.36879	6.82043	7.00488	4.69226	8.00337	11.8107	15.1018	20.3017
CSS0019872 (CsPPH)	59.977	58.1536	61.9033	98.0872	100.466	105.157	121.497	114.833	123.647
CSS0024763 (CsPAO1)	12.0492	9.33836	9.62476	8.98916	10.5744	7.90404	10.5549	12.8446	8.84511
CSS0032816 (CsPAO2)	5.36061	15.6862	8.17613	9.25381	8.56519	12.4614	14.415	9.77505	6.28048
CSS0031276 (CsRCCR)	33.3734	50.6089	55.4137	88.2124	121.664	115.296	124.499	127.702	126.443
FPKM, fragments per kilobase of transcript per million fragments mapped.
